# Supplementary material for: Electrochemical Enrichment and Isolation of Electrogenic Bacteria from 0.22 µm Filtrate
Source: Microorganisms. 2022 Oct 18;10(10):2051. doi: 10.3390/microorganisms10102051 (PMC9611719; doi:10.3390/microorganisms10102051)
Supplement: Supplementary file 1 [file microorganisms-10-02051-s001.zip]

Archive with 5 entries (5 files):
- Supplementaly data/FigureS1 16S rRNA gene sequence reults.png
- Supplementaly data/FigureS2 Growth curve of strain NTE-D12 and related three species.png
- Supplementaly data/TableS1 Genomic features using Prokka.xlsx
- Supplementaly data/TableS2 Flavoprotein related genes.xlsx
- Supplementaly data/TableS3 Genes with heme-binding motif using FeFenie.xlsx
