# Supplementary material for: Electrochemical Enrichment and Isolation of Electrogenic Bacteria from 0.22 µm Filtrate
Source: Microorganisms. 2022 Oct 18;10(10):2051. doi: 10.3390/microorganisms10102051 (PMC9611719; doi:10.3390/microorganisms10102051)
Supplement: Supplementary file 1 [file microorganisms-10-02051-s001.zip › Supplementaly data/TableS1 Genomic features using Prokka.xlsx]

## Sheet: Strain_NTE-D12
locus_tag	ftype	length_bp	gene	EC_number	COG	product
KICGOOOF_00001	CDS	1008	ddl_1	6.3.2.4	COG1181	D-alanine--D-alanine ligase
KICGOOOF_00002	CDS	1350	lysN	2.6.1.39	COG1167	2-aminoadipate transaminase
KICGOOOF_00003	CDS	333	trxA			Thioredoxin 1
KICGOOOF_00004	CDS	1017	trxB	1.8.1.9	COG0492	Thioredoxin reductase
KICGOOOF_00005	CDS	2133				hypothetical protein
KICGOOOF_00006	CDS	1674	murJ_1			lipid II flippase MurJ
KICGOOOF_00007	CDS	2247				hypothetical protein
KICGOOOF_00008	CDS	555	rppH_1	3.6.1.-		RNA pyrophosphohydrolase
KICGOOOF_00009	CDS	1476	cca	2.7.7.72		CCA-adding enzyme
KICGOOOF_00010	CDS	1764				hypothetical protein
KICGOOOF_00011	CDS	1305			COG0477	putative MFS-type transporter
KICGOOOF_00012	CDS	1356			COG1926	Putative phosphoribosyl transferase
KICGOOOF_00013	CDS	411	hspX		COG0071	Alpha-crystallin
KICGOOOF_00014	CDS	1095	ino1	5.5.1.4	COG1260	Inositol-3-phosphate synthase
KICGOOOF_00015	CDS	666				hypothetical protein
KICGOOOF_00016	CDS	2256	ponA1		COG0744	Penicillin-binding protein 1A
KICGOOOF_00017	CDS	294	rpsF		COG0360	30S ribosomal protein S6
KICGOOOF_00018	CDS	528	ssb		COG0629	Single-stranded DNA-binding protein
KICGOOOF_00019	CDS	237	rpsR1		COG0238	30S ribosomal protein S18 1
KICGOOOF_00020	CDS	450	rplI		COG0359	50S ribosomal protein L9
KICGOOOF_00021	CDS	720	livF		COG0410	High-affinity branched-chain amino acid transport ATP-binding protein LivF
KICGOOOF_00022	CDS	1005	btuD_1	7.6.2.8		Vitamin B12 import ATP-binding protein BtuD
KICGOOOF_00023	CDS	1227				hypothetical protein
KICGOOOF_00024	CDS	1044	livH		COG0559	High-affinity branched-chain amino acid transport system permease protein LivH
KICGOOOF_00025	CDS	1245				hypothetical protein
KICGOOOF_00026	CDS	3744				hypothetical protein
KICGOOOF_00027	CDS	357				hypothetical protein
KICGOOOF_00028	CDS	1068			COG3336	putative protein
KICGOOOF_00029	CDS	2082	mrdA	3.4.16.4		Peptidoglycan D,D-transpeptidase MrdA
KICGOOOF_00030	CDS	1050		1.1.1.1	COG1063	putative zinc-binding alcohol dehydrogenase
KICGOOOF_00031	CDS	822				hypothetical protein
KICGOOOF_00032	CDS	537	ysnE	2.3.1.-		putative N-acetyltransferase YsnE
KICGOOOF_00033	CDS	624				hypothetical protein
KICGOOOF_00034	CDS	393			COG1846	putative HTH-type transcriptional regulator
KICGOOOF_00035	CDS	1416	mdtD_1			Putative multidrug resistance protein MdtD
KICGOOOF_00036	CDS	1137	pfkA2	2.7.1.11	COG0205	ATP-dependent 6-phosphofructokinase 2
KICGOOOF_00037	CDS	1266				hypothetical protein
KICGOOOF_00038	CDS	1767				hypothetical protein
KICGOOOF_00039	CDS	816	prmC_1	2.1.1.297	COG2890	Release factor glutamine methyltransferase
KICGOOOF_00040	CDS	495				hypothetical protein
KICGOOOF_00041	CDS	978				hypothetical protein
KICGOOOF_00042	CDS	822				hypothetical protein
KICGOOOF_00043	CDS	930	Hgd	1.1.1.291		2-(hydroxymethyl)glutarate dehydrogenase
KICGOOOF_00044	CDS	843		1.-.-.-	COG0656	putative oxidoreductase/MSMEI_2347
KICGOOOF_00045	CDS	693				hypothetical protein
KICGOOOF_00046	CDS	693				hypothetical protein
KICGOOOF_00047	CDS	171				hypothetical protein
KICGOOOF_00048	CDS	2565				hypothetical protein
KICGOOOF_00049	CDS	921				hypothetical protein
KICGOOOF_00050	CDS	219				hypothetical protein
KICGOOOF_00051	CDS	963				hypothetical protein
KICGOOOF_00052	CDS	2421	ctpA	7.2.2.8	COG2217	Copper-exporting P-type ATPase
KICGOOOF_00053	CDS	234				hypothetical protein
KICGOOOF_00054	CDS	282	ricR		COG1937	Copper-sensing transcriptional repressor RicR
KICGOOOF_00055	CDS	432				hypothetical protein
KICGOOOF_00056	CDS	1344	hemL	5.4.3.8	COG0001	Glutamate-1-semialdehyde 2,1-aminomutase
KICGOOOF_00057	CDS	1035	hemB	4.2.1.24	COG0113	Delta-aminolevulinic acid dehydratase
KICGOOOF_00058	CDS	840				hypothetical protein
KICGOOOF_00059	CDS	1011	hemC	2.5.1.61	COG0181	Porphobilinogen deaminase
KICGOOOF_00060	CDS	1491	hemY	1.3.3.4	COG1232	Protoporphyrinogen oxidase
KICGOOOF_00061	CDS	960	hemE	4.1.1.37	COG0407	Uroporphyrinogen decarboxylase
KICGOOOF_00062	CDS	1320	hemA	1.2.1.70	COG0373	Glutamyl-tRNA reductase
KICGOOOF_00063	CDS	885				hypothetical protein
KICGOOOF_00064	CDS	1431	purB	4.3.2.2	COG0015	Adenylosuccinate lyase
KICGOOOF_00065	CDS	1680				hypothetical protein
KICGOOOF_00066	CDS	390				hypothetical protein
KICGOOOF_00067	CDS	444				hypothetical protein
KICGOOOF_00068	CDS	1026				hypothetical protein
KICGOOOF_00069	tRNA	99				tRNA-Thr(tgt)
KICGOOOF_00070	CDS	1152	bkdA	1.2.4.4	COG1071	3-methyl-2-oxobutanoate dehydrogenase subunit alpha
KICGOOOF_00071	CDS	1059	bkdB	1.2.4.4	COG0022	3-methyl-2-oxobutanoate dehydrogenase subunit beta
KICGOOOF_00072	CDS	1590				hypothetical protein
KICGOOOF_00073	CDS	405				hypothetical protein
KICGOOOF_00074	CDS	513				hypothetical protein
KICGOOOF_00075	CDS	681	liaR_1		COG2197	Transcriptional regulatory protein LiaR
KICGOOOF_00076	CDS	1242				hypothetical protein
KICGOOOF_00077	CDS	849				hypothetical protein
KICGOOOF_00078	CDS	951	bcrA_1			Bacitracin transport ATP-binding protein BcrA
KICGOOOF_00079	CDS	390	yqjZ		COG2329	putative protein YqjZ
KICGOOOF_00080	CDS	372				hypothetical protein
KICGOOOF_00081	CDS	435				hypothetical protein
KICGOOOF_00082	CDS	483	petC	7.1.1.6		Cytochrome b6-f complex iron-sulfur subunit
KICGOOOF_00083	CDS	1833	mdtD_2			Putative multidrug resistance protein MdtD
KICGOOOF_00084	CDS	1347				hypothetical protein
KICGOOOF_00085	CDS	2688				hypothetical protein
KICGOOOF_00086	CDS	1116				hypothetical protein
KICGOOOF_00087	CDS	822	araQ_1		COG0395	L-arabinose transport system permease protein AraQ
KICGOOOF_00088	CDS	975	araP		COG1175	L-arabinose transport system permease protein AraP
KICGOOOF_00089	CDS	1374				hypothetical protein
KICGOOOF_00090	CDS	1212				hypothetical protein
KICGOOOF_00091	CDS	936	rbsK_1	2.7.1.15	COG0524	Ribokinase
KICGOOOF_00092	CDS	621	kdsD	5.3.1.13	COG0517	Arabinose 5-phosphate isomerase KdsD
KICGOOOF_00093	CDS	405	fucU	5.1.3.29	COG4154	L-fucose mutarotase
KICGOOOF_00094	CDS	117				hypothetical protein
KICGOOOF_00095	CDS	1005				hypothetical protein
KICGOOOF_00096	CDS	1026	rbsR_1		COG1609	Ribose operon repressor
KICGOOOF_00097	CDS	693				hypothetical protein
KICGOOOF_00098	CDS	1539	sgrR			HTH-type transcriptional regulator SgrR
KICGOOOF_00099	CDS	948	gsiC_1		COG0601	Glutathione transport system permease protein GsiC
KICGOOOF_00100	CDS	909	gsiD_1		COG1173	Glutathione transport system permease protein GsiD
KICGOOOF_00101	CDS	1725			COG1123	putative ABC transporter ATP-binding protein
KICGOOOF_00102	CDS	1242				hypothetical protein
KICGOOOF_00103	CDS	438				hypothetical protein
KICGOOOF_00104	CDS	1596	crtNb	1.14.99.44		4,4'-diapolycopene oxygenase
KICGOOOF_00105	CDS	222				hypothetical protein
KICGOOOF_00106	CDS	219				hypothetical protein
KICGOOOF_00107	CDS	2070				hypothetical protein
KICGOOOF_00108	CDS	2097	dpp5	3.4.14.-	COG1506	Dipeptidyl-peptidase 5
KICGOOOF_00109	CDS	225				hypothetical protein
KICGOOOF_00110	CDS	1422				hypothetical protein
KICGOOOF_00111	CDS	1914	resA_1			Thiol-disulfide oxidoreductase ResA
KICGOOOF_00112	CDS	1338				hypothetical protein
KICGOOOF_00113	CDS	1524	thcA	1.2.1.3	COG1012	EPTC-inducible aldehyde dehydrogenase
KICGOOOF_00114	CDS	456				hypothetical protein
KICGOOOF_00115	CDS	702				hypothetical protein
KICGOOOF_00116	CDS	897	aes_1	3.1.1.-		Acetyl esterase
KICGOOOF_00117	CDS	990	rlmL	2.1.1.264		Ribosomal RNA large subunit methyltransferase K/L
KICGOOOF_00118	CDS	603				hypothetical protein
KICGOOOF_00119	CDS	525				hypothetical protein
KICGOOOF_00120	CDS	2214				hypothetical protein
KICGOOOF_00121	CDS	315				hypothetical protein
KICGOOOF_00122	CDS	237				hypothetical protein
KICGOOOF_00123	CDS	714	raaS			HTH-type transcriptional regulatory protein RaaS
KICGOOOF_00124	CDS	951		7.6.2.-	COG1131	Multidrug efflux system ATP-binding protein
KICGOOOF_00125	CDS	1659				hypothetical protein
KICGOOOF_00126	CDS	1590	qacA_1		COG0477	Antiseptic resistance protein
KICGOOOF_00127	CDS	657	mftR			Putative mycofactocin biosynthesis transcriptional regulator MftR
KICGOOOF_00128	tRNA	73				tRNA-Gly(ccc)
KICGOOOF_00129	CDS	1365			COG0582	Putative prophage phiRv2 integrase
KICGOOOF_00130	CDS	981				hypothetical protein
KICGOOOF_00131	CDS	246				hypothetical protein
KICGOOOF_00132	CDS	2511	rep_1	3.6.4.12		ATP-dependent DNA helicase Rep
KICGOOOF_00133	CDS	726				hypothetical protein
KICGOOOF_00134	CDS	687				hypothetical protein
KICGOOOF_00135	CDS	2913	recD2_1	3.6.4.12		ATP-dependent RecD-like DNA helicase
KICGOOOF_00136	CDS	219				hypothetical protein
KICGOOOF_00137	CDS	672				hypothetical protein
KICGOOOF_00138	CDS	162				hypothetical protein
KICGOOOF_00139	CDS	510				hypothetical protein
KICGOOOF_00140	CDS	528				hypothetical protein
KICGOOOF_00141	CDS	1242				hypothetical protein
KICGOOOF_00142	CDS	357				hypothetical protein
KICGOOOF_00143	CDS	267				hypothetical protein
KICGOOOF_00144	CDS	657				hypothetical protein
KICGOOOF_00145	CDS	789				hypothetical protein
KICGOOOF_00146	CDS	2040				hypothetical protein
KICGOOOF_00147	CDS	1068				hypothetical protein
KICGOOOF_00148	CDS	1272				hypothetical protein
KICGOOOF_00149	CDS	780	ybhF		COG1131	putative multidrug ABC transporter ATP-binding protein YbhF
KICGOOOF_00150	CDS	771				hypothetical protein
KICGOOOF_00151	CDS	381				hypothetical protein
KICGOOOF_00152	CDS	978				hypothetical protein
KICGOOOF_00153	CDS	1080				hypothetical protein
KICGOOOF_00154	CDS	2067	mdtD_3			Putative multidrug resistance protein MdtD
KICGOOOF_00155	CDS	660				hypothetical protein
KICGOOOF_00156	CDS	180				hypothetical protein
KICGOOOF_00157	CDS	1269				hypothetical protein
KICGOOOF_00158	CDS	699	copR			Transcriptional activator protein CopR
KICGOOOF_00159	CDS	1257				hypothetical protein
KICGOOOF_00160	CDS	624				hypothetical protein
KICGOOOF_00161	CDS	756				hypothetical protein
KICGOOOF_00162	CDS	276	fixX_1		COG2440	Ferredoxin-like protein FixX
KICGOOOF_00163	CDS	1317				hypothetical protein
KICGOOOF_00164	CDS	936	fixB_1		COG2025	Protein FixB
KICGOOOF_00165	CDS	786	fixA_1		COG2086	Protein FixA
KICGOOOF_00166	CDS	1143	caiA	1.3.8.13	COG1960	Crotonobetainyl-CoA reductase
KICGOOOF_00167	CDS	1578	carA_1	2.8.3.23	COG4670	Caffeate CoA-transferase
KICGOOOF_00168	CDS	1281				L-lactate transporter
KICGOOOF_00169	CDS	1500	lcfB	6.2.1.3	COG0318	Long-chain-fatty-acid--CoA ligase
KICGOOOF_00170	CDS	501				hypothetical protein
KICGOOOF_00171	CDS	1593	clcA		COG0038	H(+)/Cl(-) exchange transporter ClcA
KICGOOOF_00172	CDS	1356				hypothetical protein
KICGOOOF_00173	CDS	1347	mntH_1		COG1914	Divalent metal cation transporter MntH
KICGOOOF_00174	CDS	597		2.3.-.-	COG0454	Putative acetyltransferase OgpAT
KICGOOOF_00175	CDS	2469	cbpA_1	2.4.1.20	COG3459	Cellobiose phosphorylase
KICGOOOF_00176	CDS	576	dcd	3.5.4.30	COG0717	dCTP deaminase, dUMP-forming
KICGOOOF_00177	CDS	1110				hypothetical protein
KICGOOOF_00178	CDS	477				hypothetical protein
KICGOOOF_00179	CDS	378				hypothetical protein
KICGOOOF_00180	CDS	630	act	3.-.-.-		Methanol dehydrogenase activator
KICGOOOF_00181	CDS	1893		3.6.3.-	COG1132	Putative multidrug export ATP-binding/permease protein
KICGOOOF_00182	CDS	528				hypothetical protein
KICGOOOF_00183	CDS	765	axe1-6A		COG2382	Carbohydrate acetyl esterase/feruloyl esterase
KICGOOOF_00184	CDS	453			COG1846	putative HTH-type transcriptional regulator
KICGOOOF_00185	CDS	369				hypothetical protein
KICGOOOF_00186	CDS	1539				hypothetical protein
KICGOOOF_00187	CDS	738				hypothetical protein
KICGOOOF_00188	CDS	723				hypothetical protein
KICGOOOF_00189	CDS	2397	fadF	1.-.-.-	COG0247	putative iron-sulfur-binding oxidoreductase FadF
KICGOOOF_00190	CDS	3129	ndhB_1	7.1.1.-		NAD(P)H-quinone oxidoreductase subunit 2, chloroplastic
KICGOOOF_00191	CDS	552				hypothetical protein
KICGOOOF_00192	CDS	1554	mrpD		COG0651	Na(+)/H(+) antiporter subunit D
KICGOOOF_00193	CDS	528				hypothetical protein
KICGOOOF_00194	CDS	462				hypothetical protein
KICGOOOF_00195	CDS	414				hypothetical protein
KICGOOOF_00196	CDS	288				hypothetical protein
KICGOOOF_00197	CDS	906				hypothetical protein
KICGOOOF_00198	CDS	1125				hypothetical protein
KICGOOOF_00199	CDS	1356	mntH_2		COG1914	Divalent metal cation transporter MntH
KICGOOOF_00200	CDS	5049				hypothetical protein
KICGOOOF_00201	CDS	2853	pyrK_1			Dihydroorotate dehydrogenase B (NAD(+)), electron transfer subunit
KICGOOOF_00202	CDS	792				hypothetical protein
KICGOOOF_00203	CDS	633				hypothetical protein
KICGOOOF_00204	CDS	381				hypothetical protein
KICGOOOF_00205	CDS	483				hypothetical protein
KICGOOOF_00206	CDS	390				hypothetical protein
KICGOOOF_00207	CDS	1203	tetA			Tetracycline resistance protein, class C
KICGOOOF_00208	CDS	621				hypothetical protein
KICGOOOF_00209	CDS	444				hypothetical protein
KICGOOOF_00210	CDS	606	clpP	3.4.21.92	COG0740	ATP-dependent Clp protease proteolytic subunit
KICGOOOF_00211	CDS	615	clpP1_1	3.4.21.92	COG0740	ATP-dependent Clp protease proteolytic subunit 1
KICGOOOF_00212	CDS	939	fgd_1	1.1.98.2		F420-dependent glucose-6-phosphate dehydrogenase
KICGOOOF_00213	CDS	2478				hypothetical protein
KICGOOOF_00214	CDS	636	hxpA	3.1.3.22	COG0637	Hexitol phosphatase A
KICGOOOF_00215	CDS	717			COG1136	putative ABC transporter ATP-binding protein
KICGOOOF_00216	CDS	1158			COG0577	putative ABC transporter permease
KICGOOOF_00217	CDS	1248				hypothetical protein
KICGOOOF_00218	CDS	1020		1.1.1.1	COG1063	putative zinc-binding alcohol dehydrogenase
KICGOOOF_00219	CDS	399				hypothetical protein
KICGOOOF_00220	CDS	1878	dnaK		COG0443	Chaperone protein DnaK
KICGOOOF_00221	CDS	648	grpE		COG0576	Protein GrpE
KICGOOOF_00222	CDS	984	cbpA_2		COG2214	Curved DNA-binding protein
KICGOOOF_00223	CDS	435				hypothetical protein
KICGOOOF_00224	CDS	1902	ftsH_1	3.4.24.-		ATP-dependent zinc metalloprotease FtsH
KICGOOOF_00225	CDS	246	nrdH		COG0695	Glutaredoxin-like protein NrdH
KICGOOOF_00226	CDS	417	nrdI_1		COG1780	Protein NrdI
KICGOOOF_00227	CDS	2121	nrdE2	1.17.4.1	COG0209	Ribonucleoside-diphosphate reductase subunit alpha 2
KICGOOOF_00228	CDS	978	nrdF2	1.17.4.1	COG0208	Ribonucleoside-diphosphate reductase subunit beta nrdF2
KICGOOOF_00229	CDS	1164				hypothetical protein
KICGOOOF_00230	CDS	831				hypothetical protein
KICGOOOF_00231	CDS	807				hypothetical protein
KICGOOOF_00232	CDS	2337				hypothetical protein
KICGOOOF_00233	CDS	264				hypothetical protein
KICGOOOF_00234	CDS	636	upp	2.4.2.9		Uracil phosphoribosyltransferase
KICGOOOF_00235	CDS	492	tadA	3.5.4.33	COG0590	tRNA-specific adenosine deaminase
KICGOOOF_00236	CDS	855	cobB_1	2.3.1.286	COG0846	NAD-dependent protein deacetylase
KICGOOOF_00237	tRNA	90				tRNA-Ser(cga)
KICGOOOF_00238	CDS	456	mgrA			HTH-type transcriptional regulator MgrA
KICGOOOF_00239	CDS	423	ohrB		COG1764	Organic hydroperoxide resistance protein OhrB
KICGOOOF_00240	CDS	1023	rcsC_1	2.7.13.3		Sensor histidine kinase RcsC
KICGOOOF_00241	CDS	666	arlR_1		COG0745	Response regulator ArlR
KICGOOOF_00242	tRNA	95				tRNA-His(gtg)
KICGOOOF_00243	CDS	705				hypothetical protein
KICGOOOF_00244	CDS	1194				hypothetical protein
KICGOOOF_00245	CDS	288				hypothetical protein
KICGOOOF_00246	CDS	279	higB_1	3.1.-.-		Endoribonuclease HigB
KICGOOOF_00247	CDS	201				hypothetical protein
KICGOOOF_00248	CDS	1014		1.1.1.1	COG1063	putative zinc-binding alcohol dehydrogenase
KICGOOOF_00249	CDS	1437	mepA			Multidrug export protein MepA
KICGOOOF_00250	CDS	447				hypothetical protein
KICGOOOF_00251	CDS	774				hypothetical protein
KICGOOOF_00252	CDS	1305			COG4325	putative protein
KICGOOOF_00253	CDS	2700				hypothetical protein
KICGOOOF_00254	CDS	1569				hypothetical protein
KICGOOOF_00255	CDS	480				hypothetical protein
KICGOOOF_00256	CDS	537				hypothetical protein
KICGOOOF_00257	CDS	180				hypothetical protein
KICGOOOF_00258	CDS	474				hypothetical protein
KICGOOOF_00259	CDS	1116				hypothetical protein
KICGOOOF_00260	CDS	1035				hypothetical protein
KICGOOOF_00261	CDS	405				hypothetical protein
KICGOOOF_00262	CDS	657				hypothetical protein
KICGOOOF_00263	CDS	1785				hypothetical protein
KICGOOOF_00264	CDS	438				hypothetical protein
KICGOOOF_00265	CDS	1950				hypothetical protein
KICGOOOF_00266	CDS	543				hypothetical protein
KICGOOOF_00267	CDS	579				hypothetical protein
KICGOOOF_00268	CDS	195				hypothetical protein
KICGOOOF_00269	CDS	318				hypothetical protein
KICGOOOF_00270	CDS	168				hypothetical protein
KICGOOOF_00271	CDS	6129				hypothetical protein
KICGOOOF_00272	CDS	2592				hypothetical protein
KICGOOOF_00273	CDS	2235				hypothetical protein
KICGOOOF_00274	CDS	627				hypothetical protein
KICGOOOF_00275	CDS	1935	ftsH_2	3.4.24.-		ATP-dependent zinc metalloprotease FtsH
KICGOOOF_00276	CDS	1974				hypothetical protein
KICGOOOF_00277	CDS	354				hypothetical protein
KICGOOOF_00278	CDS	390				hypothetical protein
KICGOOOF_00279	CDS	516				hypothetical protein
KICGOOOF_00280	CDS	2619	yloB	7.2.2.10	COG0474	Calcium-transporting ATPase
KICGOOOF_00281	CDS	465	yqeY		COG1610	putative protein YqeY
KICGOOOF_00282	CDS	579				hypothetical protein
KICGOOOF_00283	CDS	654			COG0586	putative membrane protein
KICGOOOF_00284	CDS	978	yajO_1	1.1.-.-	COG0667	1-deoxyxylulose-5-phosphate synthase YajO
KICGOOOF_00285	CDS	645				hypothetical protein
KICGOOOF_00286	CDS	1410				hypothetical protein
KICGOOOF_00287	CDS	210				hypothetical protein
KICGOOOF_00288	CDS	1386	rutG		COG2233	Putative pyrimidine permease RutG
KICGOOOF_00289	CDS	648				hypothetical protein
KICGOOOF_00290	CDS	351				hypothetical protein
KICGOOOF_00291	CDS	252				putative protein
KICGOOOF_00292	CDS	204	cspA		COG1278	putative cold shock protein A
KICGOOOF_00293	CDS	687				hypothetical protein
KICGOOOF_00294	CDS	507				hypothetical protein
KICGOOOF_00295	CDS	888		7.6.2.-	COG1131	Multidrug efflux system ATP-binding protein
KICGOOOF_00296	CDS	1722			COG3559	Multidrug efflux system permease protein
KICGOOOF_00297	CDS	1506		3.1.-.-	COG1236	Ribonuclease
KICGOOOF_00298	CDS	522				hypothetical protein
KICGOOOF_00299	CDS	939	arcC1	2.7.2.2		Carbamate kinase 1
KICGOOOF_00300	CDS	1011	ptcA	2.1.3.6	COG0078	Putrescine carbamoyltransferase
KICGOOOF_00301	CDS	1098	aguA	3.5.3.12	COG2957	Agmatine deiminase
KICGOOOF_00302	CDS	1482	gadC		COG0531	putative glutamate/gamma-aminobutyrate antiporter
KICGOOOF_00303	CDS	630	betI_1			HTH-type transcriptional regulator BetI
KICGOOOF_00304	CDS	489				hypothetical protein
KICGOOOF_00305	CDS	1038				hypothetical protein
KICGOOOF_00306	CDS	477				hypothetical protein
KICGOOOF_00307	CDS	462				hypothetical protein
KICGOOOF_00308	CDS	960	fgd_2	1.1.98.2		F420-dependent glucose-6-phosphate dehydrogenase
KICGOOOF_00309	CDS	1005	ytfQ			ABC transporter periplasmic-binding protein YtfQ
KICGOOOF_00310	CDS	1542	fruK_1	7.5.2.-	COG1129	Fructose import ATP-binding protein FruK
KICGOOOF_00311	CDS	1047	ytfT			Inner membrane ABC transporter permease protein YtfT
KICGOOOF_00312	CDS	1023	fruG			Fructose import permease protein FruG
KICGOOOF_00313	CDS	1533	fruK_2	7.5.2.-	COG1129	Fructose import ATP-binding protein FruK
KICGOOOF_00314	CDS	1017	lacI_1		COG1609	Lactose operon repressor
KICGOOOF_00315	CDS	552				hypothetical protein
KICGOOOF_00316	CDS	627				hypothetical protein
KICGOOOF_00317	CDS	714	fabG_1	1.1.1.100		3-oxoacyl-[acyl-carrier-protein] reductase FabG
KICGOOOF_00318	CDS	384				hypothetical protein
KICGOOOF_00319	CDS	1656				hypothetical protein
KICGOOOF_00320	CDS	765				hypothetical protein
KICGOOOF_00321	CDS	261				hypothetical protein
KICGOOOF_00322	CDS	570				hypothetical protein
KICGOOOF_00323	CDS	822				hypothetical protein
KICGOOOF_00324	CDS	2775	recD2_2	3.6.4.12		ATP-dependent RecD-like DNA helicase
KICGOOOF_00325	CDS	219				hypothetical protein
KICGOOOF_00326	CDS	1209	xerC_1			Tyrosine recombinase XerC
KICGOOOF_00327	CDS	999				hypothetical protein
KICGOOOF_00328	CDS	165				hypothetical protein
KICGOOOF_00329	tRNA	88				tRNA-Ser(gga)
KICGOOOF_00330	CDS	702				hypothetical protein
KICGOOOF_00331	CDS	1212				hypothetical protein
KICGOOOF_00332	CDS	477				hypothetical protein
KICGOOOF_00333	CDS	882				hypothetical protein
KICGOOOF_00334	CDS	609				hypothetical protein
KICGOOOF_00335	CDS	642				hypothetical protein
KICGOOOF_00336	CDS	1428	pepC	3.4.22.40	COG3579	Aminopeptidase C
KICGOOOF_00337	CDS	2565				hypothetical protein
KICGOOOF_00338	CDS	600	recR		COG0353	Recombination protein RecR
KICGOOOF_00339	CDS	567				hypothetical protein
KICGOOOF_00340	CDS	1146				hypothetical protein
KICGOOOF_00341	CDS	981	btuD_2	7.6.2.8		Vitamin B12 import ATP-binding protein BtuD
KICGOOOF_00342	CDS	885	yfcA		COG0730	putative membrane transporter protein YfcA
KICGOOOF_00343	CDS	1278	ask	2.7.2.4	COG0527	Aspartokinase
KICGOOOF_00344	CDS	1053	asd	1.2.1.11	COG0136	Aspartate-semialdehyde dehydrogenase
KICGOOOF_00345	CDS	507				hypothetical protein
KICGOOOF_00346	CDS	867				hypothetical protein
KICGOOOF_00347	tRNA	76				tRNA-Pro(cgg)
KICGOOOF_00348	CDS	936				hypothetical protein
KICGOOOF_00349	CDS	2484	mtgA	2.4.1.129		Biosynthetic peptidoglycan transglycosylase
KICGOOOF_00350	CDS	288	whiB4			Transcriptional regulator WhiB4
KICGOOOF_00351	CDS	159				hypothetical protein
KICGOOOF_00352	CDS	492				hypothetical protein
KICGOOOF_00353	CDS	678	crp_1		COG0664	CRP-like cAMP-activated global transcriptional regulator
KICGOOOF_00354	CDS	417				hypothetical protein
KICGOOOF_00355	CDS	699	nth	4.2.99.18	COG0177	Endonuclease III
KICGOOOF_00356	CDS	921	ephA	3.3.2.10		Epoxide hydrolase A
KICGOOOF_00357	CDS	1320	nhaA_1		COG3004	Na(+)/H(+) antiporter NhaA
KICGOOOF_00358	CDS	729				hypothetical protein
KICGOOOF_00359	CDS	735				hypothetical protein
KICGOOOF_00360	CDS	507				hypothetical protein
KICGOOOF_00361	CDS	465				hypothetical protein
KICGOOOF_00362	CDS	369				hypothetical protein
KICGOOOF_00363	CDS	1026		1.3.1.103		2-haloacrylate reductase
KICGOOOF_00364	CDS	108				hypothetical protein
KICGOOOF_00365	CDS	615				hypothetical protein
KICGOOOF_00366	CDS	1182	gcvT_1	2.1.2.10		Aminomethyltransferase
KICGOOOF_00367	CDS	1137				hypothetical protein
KICGOOOF_00368	CDS	342				hypothetical protein
KICGOOOF_00369	CDS	456	dtd	3.1.1.96	COG1490	D-aminoacyl-tRNA deacylase
KICGOOOF_00370	CDS	498				hypothetical protein
KICGOOOF_00371	CDS	579	ymdB	3.1.1.106	COG2110	O-acetyl-ADP-ribose deacetylase
KICGOOOF_00372	CDS	1110	egtE_1	4.4.-.-		hercynylcysteine sulfoxide lyase
KICGOOOF_00373	CDS	1158				hypothetical protein
KICGOOOF_00374	CDS	864	ybjI	3.1.3.104	COG0561	5-amino-6-(5-phospho-D-ribitylamino)uracil phosphatase YbjI
KICGOOOF_00375	CDS	555				hypothetical protein
KICGOOOF_00376	tRNA	73				tRNA-Leu(aag)
KICGOOOF_00377	CDS	417				hypothetical protein
KICGOOOF_00378	CDS	456				hypothetical protein
KICGOOOF_00379	CDS	774	cobB_2	2.3.1.286	COG0846	NAD-dependent protein deacetylase
KICGOOOF_00380	CDS	1707	devS_1	2.7.13.3	COG2203	Oxygen sensor histidine kinase response regulator DevS/DosS
KICGOOOF_00381	CDS	2580	clpC1_1		COG0542	ATP-dependent Clp protease ATP-binding subunit ClpC1
KICGOOOF_00382	CDS	1530	yhdG		COG0531	putative amino acid permease YhdG
KICGOOOF_00383	CDS	987				hypothetical protein
KICGOOOF_00384	CDS	774	ddpF		COG1124	putative D,D-dipeptide transport ATP-binding protein DdpF
KICGOOOF_00385	CDS	1593				hypothetical protein
KICGOOOF_00386	CDS	3621	rocA	1.2.1.88		1-pyrroline-5-carboxylate dehydrogenase
KICGOOOF_00387	CDS	1326	mshA_1	2.4.1.250		D-inositol-3-phosphate glycosyltransferase
KICGOOOF_00388	CDS	2274				hypothetical protein
KICGOOOF_00389	CDS	459	trmL	2.1.1.207	COG0219	tRNA (cytidine(34)-2'-O)-methyltransferase
KICGOOOF_00390	CDS	1035	gpr_1	1.1.1.-	COG0667	L-glyceraldehyde 3-phosphate reductase
KICGOOOF_00391	CDS	1356	glgE	2.4.99.16		Alpha-1,4-glucan:maltose-1-phosphate maltosyltransferase
KICGOOOF_00392	CDS	1836	recQ	3.6.4.12	COG0514	ATP-dependent DNA helicase RecQ
KICGOOOF_00393	CDS	828				hypothetical protein
KICGOOOF_00394	CDS	585	pyrE	2.4.2.10	COG0461	Orotate phosphoribosyltransferase
KICGOOOF_00395	CDS	702				hypothetical protein
KICGOOOF_00396	CDS	570	lemA		COG1704	Protein LemA
KICGOOOF_00397	CDS	1023				hypothetical protein
KICGOOOF_00398	CDS	783	hdpA	3.1.3.-		Dihydroxyacetone phosphatase
KICGOOOF_00399	CDS	912				hypothetical protein
KICGOOOF_00400	CDS	1020	fba_1	4.1.2.13		Fructose-bisphosphate aldolase
KICGOOOF_00401	CDS	411				hypothetical protein
KICGOOOF_00402	CDS	2172				hypothetical protein
KICGOOOF_00403	CDS	357				hypothetical protein
KICGOOOF_00404	CDS	1287	purA	6.3.4.4	COG0104	Adenylosuccinate synthetase
KICGOOOF_00405	CDS	1266	purD	6.3.4.13	COG0151	Phosphoribosylamine--glycine ligase
KICGOOOF_00406	CDS	609				hypothetical protein
KICGOOOF_00407	CDS	924	purC	6.3.2.6	COG0152	Phosphoribosylaminoimidazole-succinocarboxamide synthase
KICGOOOF_00408	CDS	285	purS	6.3.5.3		Phosphoribosylformylglycinamidine synthase subunit PurS
KICGOOOF_00409	CDS	696	purQ	6.3.5.3	COG0047	Phosphoribosylformylglycinamidine synthase subunit PurQ
KICGOOOF_00410	CDS	681				hypothetical protein
KICGOOOF_00411	CDS	777				hypothetical protein
KICGOOOF_00412	CDS	1263	metZ	2.5.1.-	COG0626	O-succinylhomoserine sulfhydrylase
KICGOOOF_00413	CDS	420				hypothetical protein
KICGOOOF_00414	CDS	1374	csd_1	2.8.1.7		putative cysteine desulfurase
KICGOOOF_00415	CDS	597				hypothetical protein
KICGOOOF_00416	CDS	612				hypothetical protein
KICGOOOF_00417	CDS	1302			COG0531	putative transporter
KICGOOOF_00418	CDS	1035				hypothetical protein
KICGOOOF_00419	CDS	1419	hcaB_1	1.3.1.87		3-phenylpropionate-dihydrodiol/cinnamic acid-dihydrodiol dehydrogenase
KICGOOOF_00420	CDS	1377	fadI	2.3.1.16	COG0183	3-ketoacyl-CoA thiolase FadI
KICGOOOF_00421	CDS	756				putative HTH-type transcriptional regulator
KICGOOOF_00422	CDS	2061	fadE	1.3.99.-	COG1960	putative acyl-CoA dehydrogenase
KICGOOOF_00423	CDS	939				hypothetical protein
KICGOOOF_00424	CDS	1221	yihS	5.3.1.31	COG2942	Sulfoquinovose isomerase
KICGOOOF_00425	CDS	747				hypothetical protein
KICGOOOF_00426	CDS	2382	purL	6.3.5.3	COG0046	Phosphoribosylformylglycinamidine synthase subunit PurL
KICGOOOF_00427	CDS	1485	rnr	3.1.13.1		Ribonuclease R
KICGOOOF_00428	CDS	1098	rsgA_1	3.6.1.-		Small ribosomal subunit biogenesis GTPase RsgA
KICGOOOF_00429	CDS	381				hypothetical protein
KICGOOOF_00430	CDS	495				hypothetical protein
KICGOOOF_00431	tRNA	96				tRNA-Ser(cga)
KICGOOOF_00432	CDS	1119	purM	6.3.3.1	COG0150	Phosphoribosylformylglycinamidine cyclo-ligase
KICGOOOF_00433	CDS	213				hypothetical protein
KICGOOOF_00434	CDS	207				hypothetical protein
KICGOOOF_00435	CDS	300				hypothetical protein
KICGOOOF_00436	CDS	408				hypothetical protein
KICGOOOF_00437	CDS	462				hypothetical protein
KICGOOOF_00438	CDS	846				hypothetical protein
KICGOOOF_00439	CDS	441				hypothetical protein
KICGOOOF_00440	CDS	1149				hypothetical protein
KICGOOOF_00441	CDS	666	liaR_2		COG2197	Transcriptional regulatory protein LiaR
KICGOOOF_00442	tRNA	74				tRNA-Phe(gaa)
KICGOOOF_00443	tRNA	75				tRNA-Asp(gtc)
KICGOOOF_00444	tRNA	74				tRNA-Glu(ttc)
KICGOOOF_00445	CDS	351				hypothetical protein
KICGOOOF_00446	CDS	942	czcD			Metal cation efflux system protein CzcD
KICGOOOF_00447	CDS	909	fgd_3	1.1.98.2		F420-dependent glucose-6-phosphate dehydrogenase
KICGOOOF_00448	CDS	1719	gsiA_1	7.4.2.10	COG1123	Glutathione import ATP-binding protein GsiA
KICGOOOF_00449	CDS	1131	gsiD_2		COG1173	Glutathione transport system permease protein GsiD
KICGOOOF_00450	CDS	1098	dppB_1		COG0601	Dipeptide transport system permease protein DppB
KICGOOOF_00451	CDS	1650	ddpA		COG0747	putative D,D-dipeptide-binding periplasmic protein DdpA
KICGOOOF_00452	CDS	531	ogt	2.1.1.63	COG0350	Methylated-DNA--protein-cysteine methyltransferase
KICGOOOF_00453	CDS	1605	alkA		COG0122	putative bifunctional transcriptional activator/DNA repair enzyme AlkA
KICGOOOF_00454	CDS	213				hypothetical protein
KICGOOOF_00455	CDS	549	sigX		COG1595	ECF RNA polymerase sigma factor SigX
KICGOOOF_00456	CDS	870				hypothetical protein
KICGOOOF_00457	CDS	525				hypothetical protein
KICGOOOF_00458	CDS	1077	gutB	1.1.1.-	COG1063	Sorbitol dehydrogenase
KICGOOOF_00459	CDS	630	rhtC		COG1280	Threonine efflux protein
KICGOOOF_00460	CDS	840				hypothetical protein
KICGOOOF_00461	CDS	417				hypothetical protein
KICGOOOF_00462	CDS	1374				hypothetical protein
KICGOOOF_00463	CDS	669		4.2.1.96		Putative pterin-4-alpha-carbinolamine dehydratase
KICGOOOF_00464	CDS	714				hypothetical protein
KICGOOOF_00465	CDS	930				hypothetical protein
KICGOOOF_00466	CDS	540				hypothetical protein
KICGOOOF_00467	CDS	1062	ccpA_1		COG1609	Catabolite control protein A
KICGOOOF_00468	CDS	1326				hypothetical protein
KICGOOOF_00469	CDS	966	ngcF_1		COG1175	Diacetylchitobiose uptake system permease protein NgcF
KICGOOOF_00470	CDS	825	ngcG_1		COG0395	Diacetylchitobiose uptake system permease protein NgcG
KICGOOOF_00471	CDS	1029	nlhH	3.1.1.1	COG0657	Carboxylesterase NlhH
KICGOOOF_00472	CDS	1485	sucP	2.4.1.7	COG0366	Sucrose phosphorylase
KICGOOOF_00473	CDS	1107				hypothetical protein
KICGOOOF_00474	tRNA	76				tRNA-Lys(ttt)
KICGOOOF_00475	CDS	630				hypothetical protein
KICGOOOF_00476	CDS	1002		3.5.4.2	COG1816	Adenine deaminase
KICGOOOF_00477	CDS	1215	nagK_1	2.7.1.59		N-acetyl-D-glucosamine kinase
KICGOOOF_00478	CDS	1551				hypothetical protein
KICGOOOF_00479	CDS	876	araQ_2		COG0395	L-arabinose transport system permease protein AraQ
KICGOOOF_00480	CDS	879	lacF_1			Lactose transport system permease protein LacF
KICGOOOF_00481	CDS	1287	dasA_1		COG1653	Diacetylchitobiose binding protein DasA
KICGOOOF_00482	CDS	609		2.3.1.-		Putative acetyltransferase
KICGOOOF_00483	CDS	825				hypothetical protein
KICGOOOF_00484	CDS	471				hypothetical protein
KICGOOOF_00485	CDS	927	mlhB	3.1.1.83		Monoterpene epsilon-lactone hydrolase
KICGOOOF_00486	CDS	576				hypothetical protein
KICGOOOF_00487	CDS	1422	baeS	2.7.13.3	COG0642	Signal transduction histidine-protein kinase BaeS
KICGOOOF_00488	CDS	693	srrA_1		COG0745	Transcriptional regulatory protein SrrA
KICGOOOF_00489	CDS	759				hypothetical protein
KICGOOOF_00490	CDS	1305	prkC	2.7.11.1	COG0515	Serine/threonine-protein kinase PrkC
KICGOOOF_00491	CDS	399				hypothetical protein
KICGOOOF_00492	CDS	1182				hypothetical protein
KICGOOOF_00493	CDS	246				hypothetical protein
KICGOOOF_00494	CDS	1818				hypothetical protein
KICGOOOF_00495	CDS	2733		1.18.1.2		Ferredoxin--NADP reductase
KICGOOOF_00496	CDS	480	dsrE2		COG2210	Sulfur carrier protein DsrE2
KICGOOOF_00497	CDS	429				hypothetical protein
KICGOOOF_00498	CDS	264	tusA_1			Sulfur carrier protein TusA
KICGOOOF_00499	CDS	321				hypothetical protein
KICGOOOF_00500	CDS	1056				hypothetical protein
KICGOOOF_00501	CDS	243				hypothetical protein
KICGOOOF_00502	CDS	1164				hypothetical protein
KICGOOOF_00503	CDS	738		2.1.1.-	COG0500	putative methyltransferase
KICGOOOF_00504	CDS	384				hypothetical protein
KICGOOOF_00505	CDS	417	arsC	1.20.4.4		Arsenate reductase
KICGOOOF_00506	CDS	675				hypothetical protein
KICGOOOF_00507	CDS	1104	sasA_1	2.7.-.-		Adaptive-response sensory-kinase SasA
KICGOOOF_00508	CDS	684	walR_1		COG0745	Transcriptional regulatory protein WalR
KICGOOOF_00509	CDS	1188				hypothetical protein
KICGOOOF_00510	CDS	705				hypothetical protein
KICGOOOF_00511	CDS	2847				hypothetical protein
KICGOOOF_00512	CDS	636	yecD	3.-.-.-	COG1335	Isochorismatase family protein YecD
KICGOOOF_00513	CDS	480				hypothetical protein
KICGOOOF_00514	CDS	549				hypothetical protein
KICGOOOF_00515	CDS	312				hypothetical protein
KICGOOOF_00516	CDS	456				hypothetical protein
KICGOOOF_00517	CDS	882	fda	4.1.2.13	COG3588	Fructose-bisphosphate aldolase class 1
KICGOOOF_00518	CDS	642				hypothetical protein
KICGOOOF_00519	CDS	1797				hypothetical protein
KICGOOOF_00520	CDS	1947	hypBA1	3.2.1.185		Non-reducing end beta-L-arabinofuranosidase
KICGOOOF_00521	CDS	816	dasC_1		COG0395	Diacetylchitobiose uptake system permease protein DasC
KICGOOOF_00522	CDS	978	lacF_2			Lactose transport system permease protein LacF
KICGOOOF_00523	CDS	1269				hypothetical protein
KICGOOOF_00524	CDS	1029	rbsR_2		COG1609	Ribose operon repressor
KICGOOOF_00525	CDS	768		1.1.1.391	COG1028	3-beta-hydroxycholanate 3-dehydrogenase (NAD(+)) 2
KICGOOOF_00526	CDS	513				hypothetical protein
KICGOOOF_00527	CDS	222				hypothetical protein
KICGOOOF_00528	CDS	414				hypothetical protein
KICGOOOF_00529	CDS	1008				hypothetical protein
KICGOOOF_00530	CDS	348				hypothetical protein
KICGOOOF_00531	CDS	831	hcaB_2	1.3.1.87		3-phenylpropionate-dihydrodiol/cinnamic acid-dihydrodiol dehydrogenase
KICGOOOF_00532	CDS	585				hypothetical protein
KICGOOOF_00533	CDS	696				hypothetical protein
KICGOOOF_00534	CDS	822				hypothetical protein
KICGOOOF_00535	CDS	687	ung	3.2.2.27	COG0692	Uracil-DNA glycosylase
KICGOOOF_00536	CDS	312				hypothetical protein
KICGOOOF_00537	CDS	597				hypothetical protein
KICGOOOF_00538	CDS	1626	groL1		COG0459	60 kDa chaperonin 1
KICGOOOF_00539	CDS	5865	glgX_1	3.2.1.196		Glycogen debranching enzyme
KICGOOOF_00540	CDS	288				hypothetical protein
KICGOOOF_00541	CDS	294				hypothetical protein
KICGOOOF_00542	CDS	789				hypothetical protein
KICGOOOF_00543	CDS	1626	sasA_2	2.7.-.-		Adaptive-response sensory-kinase SasA
KICGOOOF_00544	CDS	726	tcrX_1		COG0745	putative transcriptional regulatory protein TcrX
KICGOOOF_00545	CDS	786				hypothetical protein
KICGOOOF_00546	CDS	777	pspA		COG1842	Phage shock protein A
KICGOOOF_00547	CDS	2061				hypothetical protein
KICGOOOF_00548	CDS	1656				hypothetical protein
KICGOOOF_00549	CDS	2574				hypothetical protein
KICGOOOF_00550	CDS	1011	kgtP			Alpha-ketoglutarate permease
KICGOOOF_00551	CDS	315				hypothetical protein
KICGOOOF_00552	CDS	1218	hipO_1	3.5.1.32	COG1473	Hippurate hydrolase
KICGOOOF_00553	CDS	243				hypothetical protein
KICGOOOF_00554	CDS	369	dksA_1			RNA polymerase-binding transcription factor DksA
KICGOOOF_00555	CDS	384				hypothetical protein
KICGOOOF_00556	CDS	969				hypothetical protein
KICGOOOF_00557	CDS	3132				hypothetical protein
KICGOOOF_00558	CDS	264				hypothetical protein
KICGOOOF_00559	CDS	1467	pbuG		COG2252	Guanine/hypoxanthine permease PbuG
KICGOOOF_00560	CDS	1326	rkpK	1.1.1.22	COG1004	UDP-glucose 6-dehydrogenase
KICGOOOF_00561	CDS	534				hypothetical protein
KICGOOOF_00562	CDS	432			COG1846	putative HTH-type transcriptional regulator
KICGOOOF_00563	CDS	1302	entS_1			Enterobactin exporter EntS
KICGOOOF_00564	CDS	1764				hypothetical protein
KICGOOOF_00565	CDS	717				hypothetical protein
KICGOOOF_00566	CDS	1134	serC	2.6.1.52	COG1932	Phosphoserine aminotransferase
KICGOOOF_00567	CDS	696	ideR		COG1321	Iron-dependent repressor IdeR
KICGOOOF_00568	CDS	765				hypothetical protein
KICGOOOF_00569	CDS	570				hypothetical protein
KICGOOOF_00570	CDS	939			COG0589	Universal stress protein
KICGOOOF_00571	CDS	480	lrp_1		COG1522	Leucine-responsive regulatory protein
KICGOOOF_00572	CDS	1122				hypothetical protein
KICGOOOF_00573	CDS	1230	rocD	2.6.1.13	COG4992	Ornithine aminotransferase
KICGOOOF_00574	CDS	828		3.5.3.18	COG1834	N(G),N(G)-dimethylarginine dimethylaminohydrolase
KICGOOOF_00575	CDS	459				hypothetical protein
KICGOOOF_00576	CDS	993	yhdN	1.1.1.-	COG0667	Aldo-keto reductase YhdN
KICGOOOF_00577	CDS	687				hypothetical protein
KICGOOOF_00578	CDS	477			COG1765	putative protein
KICGOOOF_00579	CDS	603				hypothetical protein
KICGOOOF_00580	CDS	723				hypothetical protein
KICGOOOF_00581	CDS	291				hypothetical protein
KICGOOOF_00582	CDS	3015	purR_1			HTH-type transcriptional repressor PurR
KICGOOOF_00583	CDS	876	glcR		COG1349	HTH-type transcriptional repressor GlcR
KICGOOOF_00584	CDS	1296				hypothetical protein
KICGOOOF_00585	CDS	1014	ngcF_2		COG1175	Diacetylchitobiose uptake system permease protein NgcF
KICGOOOF_00586	CDS	846	ycjP		COG0395	Inner membrane ABC transporter permease protein YcjP
KICGOOOF_00587	CDS	861	fba_2	4.1.2.13		Fructose-bisphosphate aldolase
KICGOOOF_00588	CDS	1185				hypothetical protein
KICGOOOF_00589	CDS	1023				hypothetical protein
KICGOOOF_00590	CDS	1017				hypothetical protein
KICGOOOF_00591	CDS	1311				hypothetical protein
KICGOOOF_00592	CDS	1344				hypothetical protein
KICGOOOF_00593	CDS	663				hypothetical protein
KICGOOOF_00594	CDS	984				hypothetical protein
KICGOOOF_00595	CDS	222				hypothetical protein
KICGOOOF_00596	CDS	1596			COG0025	putative Na(+)/H(+) exchanger
KICGOOOF_00597	CDS	207				hypothetical protein
KICGOOOF_00598	CDS	393				hypothetical protein
KICGOOOF_00599	CDS	1008				hypothetical protein
KICGOOOF_00600	CDS	756				hypothetical protein
KICGOOOF_00601	CDS	444				hypothetical protein
KICGOOOF_00602	CDS	720				hypothetical protein
KICGOOOF_00603	CDS	1248				hypothetical protein
KICGOOOF_00604	CDS	2166				hypothetical protein
KICGOOOF_00605	CDS	3777				hypothetical protein
KICGOOOF_00606	CDS	792	yaaA		COG3022	Peroxide stress resistance protein YaaA
KICGOOOF_00607	CDS	846				hypothetical protein
KICGOOOF_00608	tRNA	74				tRNA-Arg(cct)
KICGOOOF_00609	CDS	1311				hypothetical protein
KICGOOOF_00610	CDS	1113				hypothetical protein
KICGOOOF_00611	CDS	648				hypothetical protein
KICGOOOF_00612	CDS	1905	bglF		COG1263	PTS system beta-glucoside-specific EIIBCA component
KICGOOOF_00613	CDS	1461	bglH	3.2.1.86	COG2723	Aryl-phospho-beta-D-glucosidase BglH
KICGOOOF_00614	CDS	897	licT		COG3711	Transcription antiterminator LicT
KICGOOOF_00615	CDS	267	ptsH_1			Phosphocarrier protein HPr
KICGOOOF_00616	CDS	1743				hypothetical protein
KICGOOOF_00617	CDS	891	araQ_3		COG0395	L-arabinose transport system permease protein AraQ
KICGOOOF_00618	CDS	933				hypothetical protein
KICGOOOF_00619	CDS	1281				hypothetical protein
KICGOOOF_00620	CDS	945	murK	2.7.1.-	COG2971	N-acetylmuramic acid/N-acetylglucosamine kinase
KICGOOOF_00621	CDS	1098	nagK_2	2.7.1.59		N-acetyl-D-glucosamine kinase
KICGOOOF_00622	CDS	3084				hypothetical protein
KICGOOOF_00623	CDS	786	xynR_1		COG1414	HTH-type transcriptional regulator XynR
KICGOOOF_00624	CDS	1143	yesR	3.2.1.172	COG4225	Unsaturated rhamnogalacturonyl hydrolase YesR
KICGOOOF_00625	CDS	891		4.3.2.3		Ureidoglycolate lyase
KICGOOOF_00626	CDS	765	kduD_1	1.1.1.127		2-dehydro-3-deoxy-D-gluconate 5-dehydrogenase
KICGOOOF_00627	CDS	828	kduI	5.3.1.17	COG3717	4-deoxy-L-threo-5-hexosulose-uronate ketol-isomerase
KICGOOOF_00628	CDS	1098	glmS_1	2.6.1.16	COG0449	Glutamine--fructose-6-phosphate aminotransferase [isomerizing]
KICGOOOF_00629	CDS	1137	tal_1	2.2.1.2	COG0176	Transaldolase
KICGOOOF_00630	CDS	738	nagR_1		COG2188	HTH-type transcriptional repressor NagR
KICGOOOF_00631	CDS	975	iolC	2.7.1.92	COG0524	5-dehydro-2-deoxygluconokinase
KICGOOOF_00632	CDS	903				hypothetical protein
KICGOOOF_00633	CDS	948	iolB	5.3.1.30	COG3718	5-deoxy-glucuronate isomerase
KICGOOOF_00634	CDS	1956	iolD	3.7.1.22	COG3962	3D-(3,5/4)-trihydroxycyclohexane-1,2-dione hydrolase
KICGOOOF_00635	CDS	1500	bauC	1.2.1.-	COG1012	Putative 3-oxopropanoate dehydrogenase
KICGOOOF_00636	CDS	927	iolE	4.2.1.44	COG1082	Inosose dehydratase
KICGOOOF_00637	CDS	999	idhA	1.1.1.18		Inositol 2-dehydrogenase
KICGOOOF_00638	CDS	1560				hypothetical protein
KICGOOOF_00639	CDS	2199	rapA_1	3.6.4.-		RNA polymerase-associated protein RapA
KICGOOOF_00640	CDS	417				hypothetical protein
KICGOOOF_00641	CDS	324				hypothetical protein
KICGOOOF_00642	CDS	816	prpB	4.1.3.30		2-methylisocitrate lyase
KICGOOOF_00643	CDS	2757				hypothetical protein
KICGOOOF_00644	CDS	792				hypothetical protein
KICGOOOF_00645	CDS	789	fabG_2	1.1.1.100		3-oxoacyl-[acyl-carrier-protein] reductase FabG
KICGOOOF_00646	CDS	1512	mdtD_4			Putative multidrug resistance protein MdtD
KICGOOOF_00647	CDS	372				hypothetical protein
KICGOOOF_00648	CDS	1416				hypothetical protein
KICGOOOF_00649	CDS	681	tcrA_1		COG0745	Transcriptional regulatory protein TcrA
KICGOOOF_00650	CDS	1386	sasA_3	2.7.-.-		Adaptive-response sensory-kinase SasA
KICGOOOF_00651	CDS	909				hypothetical protein
KICGOOOF_00652	CDS	612				hypothetical protein
KICGOOOF_00653	CDS	930				hypothetical protein
KICGOOOF_00654	CDS	672				hypothetical protein
KICGOOOF_00655	CDS	861				IS3 family transposase ISBli17
KICGOOOF_00656	CDS	285				hypothetical protein
KICGOOOF_00657	CDS	477				hypothetical protein
KICGOOOF_00658	CDS	309				hypothetical protein
KICGOOOF_00659	CDS	3282	fdoG	1.17.1.9	COG0243	Formate dehydrogenase-O major subunit
KICGOOOF_00660	CDS	960	fdnH		COG0437	Formate dehydrogenase, nitrate-inducible, iron-sulfur subunit
KICGOOOF_00661	CDS	1053				hypothetical protein
KICGOOOF_00662	CDS	888	fdhD		COG1526	Sulfur carrier protein FdhD
KICGOOOF_00663	CDS	1161				hypothetical protein
KICGOOOF_00664	CDS	594				hypothetical protein
KICGOOOF_00665	CDS	843				hypothetical protein
KICGOOOF_00666	CDS	717	bacC	1.1.1.385		Dihydroanticapsin 7-dehydrogenase
KICGOOOF_00667	CDS	786			COG2375	putative protein
KICGOOOF_00668	CDS	966	pikAII	2.3.1.239		Narbonolide/10-deoxymethynolide synthase PikA2, modules 3 and 4
KICGOOOF_00669	CDS	597				hypothetical protein
KICGOOOF_00670	tRNA	93				tRNA-Cys(gca)
KICGOOOF_00671	CDS	510				hypothetical protein
KICGOOOF_00672	CDS	1017	ccpA_2		COG1609	Catabolite control protein A
KICGOOOF_00673	CDS	1311				hypothetical protein
KICGOOOF_00674	CDS	945	lacF_3			Lactose transport system permease protein LacF
KICGOOOF_00675	CDS	894	araQ_4		COG0395	L-arabinose transport system permease protein AraQ
KICGOOOF_00676	CDS	1326		3.2.1.21		Bifunctional beta-D-glucosidase/beta-D-fucosidase
KICGOOOF_00677	CDS	1497	abfA_1	3.2.1.55		Intracellular exo-alpha-(1->5)-L-arabinofuranosidase
KICGOOOF_00678	CDS	330				hypothetical protein
KICGOOOF_00679	CDS	864	menH_1	4.2.99.20		2-succinyl-6-hydroxy-2,4-cyclohexadiene-1-carboxylate synthase
KICGOOOF_00680	CDS	426				hypothetical protein
KICGOOOF_00681	CDS	1428				hypothetical protein
KICGOOOF_00682	CDS	285				hypothetical protein
KICGOOOF_00683	CDS	801				hypothetical protein
KICGOOOF_00684	CDS	1035	ascG_1		COG1609	HTH-type transcriptional regulator AscG
KICGOOOF_00685	CDS	1272	dasA_2		COG1653	Diacetylchitobiose binding protein DasA
KICGOOOF_00686	CDS	951	ugpA_1		COG1175	sn-glycerol-3-phosphate transport system permease protein UgpA
KICGOOOF_00687	CDS	867	araQ_5		COG0395	L-arabinose transport system permease protein AraQ
KICGOOOF_00688	CDS	1242	bglA	3.2.1.21		Beta-glucosidase A
KICGOOOF_00689	CDS	783	nagB_1	3.5.99.6	COG0363	Glucosamine-6-phosphate deaminase
KICGOOOF_00690	CDS	1242	nagA	3.5.1.25	COG1820	N-acetylglucosamine-6-phosphate deacetylase
KICGOOOF_00691	CDS	897	yeaD	5.1.3.15	COG0676	Putative glucose-6-phosphate 1-epimerase
KICGOOOF_00692	CDS	732	vldH	3.1.3.101		Validoxylamine A 7'-phosphate phosphatase
KICGOOOF_00693	CDS	465	crr		COG2190	PTS system glucose-specific EIIA component
KICGOOOF_00694	CDS	267	nagF_1	2.7.1.193	COG1264	PTS system N-acetylglucosamine-specific EIIB component
KICGOOOF_00695	CDS	276	nagF_2	2.7.1.193	COG1264	PTS system N-acetylglucosamine-specific EIIB component
KICGOOOF_00696	CDS	777	nagR_2		COG2188	HTH-type transcriptional repressor NagR
KICGOOOF_00697	CDS	1344	nagE2		COG1263	PTS system N-acetylglucosamine-specific EIIC component
KICGOOOF_00698	CDS	261	ptsH_2			Phosphocarrier protein HPr
KICGOOOF_00699	CDS	303				hypothetical protein
KICGOOOF_00700	CDS	462				hypothetical protein
KICGOOOF_00701	CDS	894				hypothetical protein
KICGOOOF_00702	CDS	585				hypothetical protein
KICGOOOF_00703	CDS	1662				hypothetical protein
KICGOOOF_00704	CDS	2151	apeX		COG2409	Apo-petrobactin exporter
KICGOOOF_00705	CDS	891				hypothetical protein
KICGOOOF_00706	CDS	324				hypothetical protein
KICGOOOF_00707	CDS	393				hypothetical protein
KICGOOOF_00708	CDS	1566	carA2_1	1.3.99.29	COG1233	zeta-carotene-forming phytoene desaturase
KICGOOOF_00709	CDS	888	crtB	2.5.1.32	COG1562	15-cis-phytoene synthase
KICGOOOF_00710	CDS	1122				hypothetical protein
KICGOOOF_00711	CDS	531	idi	5.3.3.2	COG1443	Isopentenyl-diphosphate Delta-isomerase
KICGOOOF_00712	CDS	594				hypothetical protein
KICGOOOF_00713	CDS	1143	ybdK	6.3.2.2	COG2170	Putative glutamate--cysteine ligase 2
KICGOOOF_00714	CDS	474			COG0589	Universal stress protein/MSMEI_3859
KICGOOOF_00715	CDS	522				hypothetical protein
KICGOOOF_00716	CDS	1653	hycE		COG3261	Formate hydrogenlyase subunit 5
KICGOOOF_00717	CDS	1626	ndhB_2	7.1.1.-		NAD(P)H-quinone oxidoreductase subunit 2, chloroplastic
KICGOOOF_00718	CDS	750				hypothetical protein
KICGOOOF_00719	CDS	948	hycD		COG0650	Formate hydrogenlyase subunit 4
KICGOOOF_00720	CDS	2001	hyfB	1.-.-.-	COG0651	Hydrogenase-4 component B
KICGOOOF_00721	CDS	546	ndhK	7.1.1.-		NAD(P)H-quinone oxidoreductase subunit K, chloroplastic
KICGOOOF_00722	CDS	360			COG0640	putative HTH-type transcriptional regulator
KICGOOOF_00723	CDS	477				hypothetical protein
KICGOOOF_00724	CDS	621				hypothetical protein
KICGOOOF_00725	CDS	990				hypothetical protein
KICGOOOF_00726	CDS	471				hypothetical protein
KICGOOOF_00727	CDS	402				hypothetical protein
KICGOOOF_00728	CDS	519				hypothetical protein
KICGOOOF_00729	CDS	681				hypothetical protein
KICGOOOF_00730	CDS	618				hypothetical protein
KICGOOOF_00731	CDS	456				hypothetical protein
KICGOOOF_00732	CDS	1035				hypothetical protein
KICGOOOF_00733	CDS	741				hypothetical protein
KICGOOOF_00734	CDS	1041	rbsR_3		COG1609	Ribose operon repressor
KICGOOOF_00735	CDS	951	lacF_4			Lactose transport system permease protein LacF
KICGOOOF_00736	CDS	945	araQ_6		COG0395	L-arabinose transport system permease protein AraQ
KICGOOOF_00737	CDS	1368	araN_1		COG1653	putative arabinose-binding protein
KICGOOOF_00738	CDS	1815	bga	3.2.1.23		Beta-galactosidase
KICGOOOF_00739	CDS	1947	bgaB	3.2.1.23		Beta-galactosidase bgaB
KICGOOOF_00740	CDS	864	rdmC	3.1.1.95		Aclacinomycin methylesterase RdmC
KICGOOOF_00741	CDS	924				hypothetical protein
KICGOOOF_00742	CDS	939				hypothetical protein
KICGOOOF_00743	CDS	1143	potA	7.6.2.11	COG3842	Spermidine/putrescine import ATP-binding protein PotA
KICGOOOF_00744	CDS	1236				hypothetical protein
KICGOOOF_00745	CDS	1014	degA_1		COG1609	HTH-type transcriptional regulator DegA
KICGOOOF_00746	CDS	1527	garD	4.2.1.42	COG2721	Galactarate dehydratase (L-threo-forming)
KICGOOOF_00747	CDS	1422	uxaC	5.3.1.12	COG1904	Uronate isomerase
KICGOOOF_00748	CDS	1398	mtlK	1.1.1.67	COG0246	Mannitol 2-dehydrogenase
KICGOOOF_00749	CDS	519				hypothetical protein
KICGOOOF_00750	CDS	1299	arsB		COG1055	Arsenical pump membrane protein
KICGOOOF_00751	CDS	1713			COG0659	putative sulfate transporter
KICGOOOF_00752	CDS	1602	clsB	2.7.8.-		Cardiolipin synthase B
KICGOOOF_00753	CDS	462				hypothetical protein
KICGOOOF_00754	CDS	1251				hypothetical protein
KICGOOOF_00755	CDS	1650	acsA_1	6.2.1.1	COG0365	Acetyl-coenzyme A synthetase
KICGOOOF_00756	CDS	1206	nagC_1		COG1940	N-acetylglucosamine repressor
KICGOOOF_00757	CDS	1137	sbpA			Multiple sugar-binding periplasmic protein SbpA
KICGOOOF_00758	CDS	1548	xylG_1	7.5.2.10	COG1129	Xylose import ATP-binding protein XylG
KICGOOOF_00759	CDS	1215	xylH_1		COG4214	Xylose transport system permease protein XylH
KICGOOOF_00760	CDS	366	ehpR			Phenazine antibiotic resistance protein EhpR
KICGOOOF_00761	CDS	411				hypothetical protein
KICGOOOF_00762	CDS	1098				hypothetical protein
KICGOOOF_00763	CDS	630				hypothetical protein
KICGOOOF_00764	CDS	456				hypothetical protein
KICGOOOF_00765	CDS	369	crcB_1			Putative fluoride ion transporter CrcB
KICGOOOF_00766	CDS	441	crcB_2			Putative fluoride ion transporter CrcB
KICGOOOF_00767	CDS	543				hypothetical protein
KICGOOOF_00768	CDS	330				hypothetical protein
KICGOOOF_00769	CDS	564				hypothetical protein
KICGOOOF_00770	CDS	1095	sasA_4	2.7.-.-		Adaptive-response sensory-kinase SasA
KICGOOOF_00771	CDS	690	srrA_2		COG0745	Transcriptional regulatory protein SrrA
KICGOOOF_00772	CDS	1149		1.-.-.-		NADH oxidase
KICGOOOF_00773	CDS	831				hypothetical protein
KICGOOOF_00774	CDS	756				hypothetical protein
KICGOOOF_00775	CDS	741				hypothetical protein
KICGOOOF_00776	CDS	2946				hypothetical protein
KICGOOOF_00777	CDS	2388				hypothetical protein
KICGOOOF_00778	CDS	1332				hypothetical protein
KICGOOOF_00779	CDS	4497				hypothetical protein
KICGOOOF_00780	CDS	288				hypothetical protein
KICGOOOF_00781	CDS	684				hypothetical protein
KICGOOOF_00782	CDS	390				hypothetical protein
KICGOOOF_00783	CDS	2535	acyII	3.5.1.11		Penicillin acylase 2 proenzyme
KICGOOOF_00784	CDS	657				hypothetical protein
KICGOOOF_00785	CDS	1248	moeA1	2.10.1.1	COG0303	Molybdopterin molybdenumtransferase 1
KICGOOOF_00786	CDS	609	rimJ_1	2.3.1.267	COG1670	[Ribosomal protein S5]-alanine N-acetyltransferase
KICGOOOF_00787	CDS	1170				hypothetical protein
KICGOOOF_00788	tRNA	75				tRNA-Ala(cgc)
KICGOOOF_00789	CDS	714				hypothetical protein
KICGOOOF_00790	CDS	375				hypothetical protein
KICGOOOF_00791	CDS	882	pdxI	1.1.1.65		Pyridoxine 4-dehydrogenase
KICGOOOF_00792	CDS	207				hypothetical protein
KICGOOOF_00793	CDS	1659				hypothetical protein
KICGOOOF_00794	CDS	495				hypothetical protein
KICGOOOF_00795	CDS	195				hypothetical protein
KICGOOOF_00796	CDS	270				hypothetical protein
KICGOOOF_00797	CDS	585				hypothetical protein
KICGOOOF_00798	CDS	1074				hypothetical protein
KICGOOOF_00799	CDS	207				hypothetical protein
KICGOOOF_00800	CDS	657				hypothetical protein
KICGOOOF_00801	CDS	1017	yfmJ	1.-.-.-	COG2130	Putative NADP-dependent oxidoreductase YfmJ
KICGOOOF_00802	CDS	387				hypothetical protein
KICGOOOF_00803	CDS	756				hypothetical protein
KICGOOOF_00804	CDS	1539		3.2.1.52	COG3525	Beta-N-acetylhexosaminidase
KICGOOOF_00805	CDS	1821	pmt	2.4.1.109	COG1928	putative dolichyl-phosphate-mannose--protein mannosyltransferase
KICGOOOF_00806	CDS	873	rsmI	2.1.1.198	COG0313	Ribosomal RNA small subunit methyltransferase I
KICGOOOF_00807	CDS	600	pncA	3.5.1.19	COG1335	Nicotinamidase/pyrazinamidase
KICGOOOF_00808	CDS	1974	ams	2.4.1.4	COG0366	Amylosucrase
KICGOOOF_00809	CDS	1146				hypothetical protein
KICGOOOF_00810	CDS	666				hypothetical protein
KICGOOOF_00811	CDS	1797	metG	6.1.1.10	COG0073	Methionine--tRNA ligase
KICGOOOF_00812	CDS	987	dtd3	3.1.1.96		D-aminoacyl-tRNA deacylase
KICGOOOF_00813	CDS	1194				hypothetical protein
KICGOOOF_00814	CDS	1251	rpf2	3.-.-.-	COG3583	Resuscitation-promoting factor Rpf2
KICGOOOF_00815	CDS	996	ksgA	2.1.1.182	COG0030	Ribosomal RNA small subunit methyltransferase A
KICGOOOF_00816	CDS	939	ispE	2.7.1.148	COG1947	4-diphosphocytidyl-2-C-methyl-D-erythritol kinase
KICGOOOF_00817	CDS	1434	dctA2		COG1301	C4-dicarboxylate transport protein 2
KICGOOOF_00818	CDS	1713	dcuS_1	2.7.13.3	COG3290	Sensor histidine kinase DcuS
KICGOOOF_00819	CDS	693	dcuR		COG4565	Transcriptional regulatory protein DcuR
KICGOOOF_00820	CDS	1809	ettA_1		COG0488	Energy-dependent translational throttle protein EttA
KICGOOOF_00821	CDS	555				hypothetical protein
KICGOOOF_00822	CDS	648				hypothetical protein
KICGOOOF_00823	tRNA	73				tRNA-Gln(ttg)
KICGOOOF_00824	CDS	837				hypothetical protein
KICGOOOF_00825	CDS	1032	tdh_1	1.1.1.103	COG1063	L-threonine 3-dehydrogenase
KICGOOOF_00826	CDS	1191	kbl	2.3.1.29	COG0156	2-amino-3-ketobutyrate coenzyme A ligase
KICGOOOF_00827	CDS	1305	proP			Proline/betaine transporter
KICGOOOF_00828	CDS	1461	mshA_2	2.4.1.250		D-inositol-3-phosphate glycosyltransferase
KICGOOOF_00829	CDS	882				hypothetical protein
KICGOOOF_00830	CDS	1443	bamB			Outer membrane protein assembly factor BamB
KICGOOOF_00831	CDS	1512	glmU		COG1207	Bifunctional protein GlmU
KICGOOOF_00832	CDS	984	prs	2.7.6.1	COG0462	Ribose-phosphate pyrophosphokinase
KICGOOOF_00833	CDS	624	rplY		COG1825	50S ribosomal protein L25
KICGOOOF_00834	CDS	624	pth	3.1.1.29	COG0193	Peptidyl-tRNA hydrolase
KICGOOOF_00835	CDS	1530				hypothetical protein
KICGOOOF_00836	CDS	651	wbpD	2.3.1.201	COG0110	UDP-2-acetamido-3-amino-2,3-dideoxy-D-glucuronate N-acetyltransferase
KICGOOOF_00837	CDS	4710				hypothetical protein
KICGOOOF_00838	CDS	1074	iolG_1	1.1.1.369		Inositol 2-dehydrogenase/D-chiro-inositol 3-dehydrogenase
KICGOOOF_00839	CDS	1002		5.1.3.2	COG1088	UDP-glucose 4-epimerase
KICGOOOF_00840	CDS	1137	arnB	2.6.1.87		UDP-4-amino-4-deoxy-L-arabinose--oxoglutarate aminotransferase
KICGOOOF_00841	CDS	738	lpxD_1	2.3.1.191		UDP-3-O-(3-hydroxymyristoyl)glucosamine N-acyltransferase
KICGOOOF_00842	CDS	1116	desV	2.6.1.106		dTDP-3-amino-3,4,6-trideoxy-alpha-D-glucose transaminase
KICGOOOF_00843	CDS	1218	mshA_3	2.4.1.250		D-inositol-3-phosphate glycosyltransferase
KICGOOOF_00844	CDS	1566				hypothetical protein
KICGOOOF_00845	CDS	1131				hypothetical protein
KICGOOOF_00846	CDS	1044				hypothetical protein
KICGOOOF_00847	CDS	1413				hypothetical protein
KICGOOOF_00848	CDS	786				hypothetical protein
KICGOOOF_00849	CDS	660				hypothetical protein
KICGOOOF_00850	CDS	1566				hypothetical protein
KICGOOOF_00851	CDS	1764				hypothetical protein
KICGOOOF_00852	CDS	747				hypothetical protein
KICGOOOF_00853	CDS	1188	mshA_4	2.4.1.250		D-inositol-3-phosphate glycosyltransferase
KICGOOOF_00854	CDS	1362	mshA_5	2.4.1.250		D-inositol-3-phosphate glycosyltransferase
KICGOOOF_00855	CDS	1026				hypothetical protein
KICGOOOF_00856	CDS	1026				hypothetical protein
KICGOOOF_00857	CDS	1275				hypothetical protein
KICGOOOF_00858	CDS	702				hypothetical protein
KICGOOOF_00859	CDS	1197	lhgD	1.1.5.-	COG0579	L-2-hydroxyglutarate dehydrogenase
KICGOOOF_00860	CDS	876				hypothetical protein
KICGOOOF_00861	CDS	603	dapH_1	2.3.1.89		2,3,4,5-tetrahydropyridine-2,6-dicarboxylate N-acetyltransferase
KICGOOOF_00862	CDS	960				hypothetical protein
KICGOOOF_00863	CDS	717				hypothetical protein
KICGOOOF_00864	CDS	594				hypothetical protein
KICGOOOF_00865	CDS	1371	gntT		COG2610	High-affinity gluconate transporter
KICGOOOF_00866	CDS	3654	mfd	3.6.4.-	COG1197	Transcription-repair-coupling factor
KICGOOOF_00867	CDS	627				hypothetical protein
KICGOOOF_00868	CDS	720	mazG	3.6.1.1	COG1694	Nucleoside triphosphate pyrophosphohydrolase/pyrophosphatase MazG
KICGOOOF_00869	CDS	1560	pntA	7.1.1.1	COG3288	NAD(P) transhydrogenase subunit alpha
KICGOOOF_00870	CDS	1392	pntB	7.1.1.1	COG1282	NAD(P) transhydrogenase subunit beta
KICGOOOF_00871	CDS	1281	eno	4.2.1.11	COG0148	Enolase
KICGOOOF_00872	CDS	318				hypothetical protein
KICGOOOF_00873	CDS	477	ftsL			Cell division protein FtsL
KICGOOOF_00874	CDS	513				hypothetical protein
KICGOOOF_00875	CDS	957	ppx2	3.6.1.11	COG0248	Exopolyphosphatase 2
KICGOOOF_00876	CDS	1392				hypothetical protein
KICGOOOF_00877	CDS	912	gltC			HTH-type transcriptional regulator GltC
KICGOOOF_00878	CDS	996				hypothetical protein
KICGOOOF_00879	CDS	1389		1.6.99.-	COG1252	NADH dehydrogenase-like protein
KICGOOOF_00880	tRNA	77				tRNA-Leu(taa)
KICGOOOF_00881	CDS	411				hypothetical protein
KICGOOOF_00882	CDS	420				hypothetical protein
KICGOOOF_00883	CDS	471				hypothetical protein
KICGOOOF_00884	CDS	1239	yfmO			Multidrug efflux protein YfmO
KICGOOOF_00885	CDS	876				hypothetical protein
KICGOOOF_00886	CDS	1047	bcrA_2			Bacitracin transport ATP-binding protein BcrA
KICGOOOF_00887	CDS	1407	cbs	4.2.1.22	COG0031	Putative cystathionine beta-synthase
KICGOOOF_00888	CDS	1017	axeA	3.1.1.41	COG3458	Cephalosporin-C deacetylase
KICGOOOF_00889	CDS	597				hypothetical protein
KICGOOOF_00890	CDS	891				hypothetical protein
KICGOOOF_00891	CDS	405	fkbP	5.2.1.8		FK506-binding protein
KICGOOOF_00892	CDS	1650	ligB	6.5.1.1	COG1793	DNA ligase B
KICGOOOF_00893	CDS	438				hypothetical protein
KICGOOOF_00894	CDS	243				hypothetical protein
KICGOOOF_00895	CDS	669	msrA	1.8.4.11	COG0225	Peptide methionine sulfoxide reductase MsrA
KICGOOOF_00896	CDS	1206	metB_1	2.5.1.48	COG0626	Cystathionine gamma-synthase
KICGOOOF_00897	CDS	1203	tdcB	4.3.1.19	COG1171	L-threonine ammonia-lyase
KICGOOOF_00898	CDS	840	phzF	5.3.3.17		Trans-2,3-dihydro-3-hydroxyanthranilate isomerase
KICGOOOF_00899	CDS	504	greA		COG0782	Transcription elongation factor GreA
KICGOOOF_00900	CDS	408				hypothetical protein
KICGOOOF_00901	CDS	888	mca	3.5.1.115	COG2120	Mycothiol S-conjugate amidase
KICGOOOF_00902	CDS	342				hypothetical protein
KICGOOOF_00903	CDS	828	ybeM	3.5.1.128		Deaminated glutathione amidase
KICGOOOF_00904	CDS	744				hypothetical protein
KICGOOOF_00905	CDS	762		2.5.1.68	COG0020	(2Z,6E)-farnesyl diphosphate synthase
KICGOOOF_00906	CDS	1416				hypothetical protein
KICGOOOF_00907	CDS	3426				hypothetical protein
KICGOOOF_00908	CDS	618				hypothetical protein
KICGOOOF_00909	CDS	1656	mdtD_5			Putative multidrug resistance protein MdtD
KICGOOOF_00910	CDS	1434	fumC	4.2.1.2	COG0114	Fumarate hydratase class II
KICGOOOF_00911	CDS	642	mtcA2	4.2.1.1	COG0288	Carbonic anhydrase 2
KICGOOOF_00912	CDS	927	scrK_1	2.7.1.4	COG0524	Fructokinase
KICGOOOF_00913	CDS	327	xseB	3.1.11.6		Exodeoxyribonuclease 7 small subunit
KICGOOOF_00914	CDS	1422	xseA	3.1.11.6	COG1570	Exodeoxyribonuclease 7 large subunit
KICGOOOF_00915	CDS	1134	ispH2	1.17.7.4	COG0761	4-hydroxy-3-methylbut-2-enyl diphosphate reductase 2
KICGOOOF_00916	CDS	1386				hypothetical protein
KICGOOOF_00917	CDS	753	lnrL_1	3.6.3.-	COG1131	Linearmycin resistance ATP-binding protein LnrL
KICGOOOF_00918	CDS	1563				hypothetical protein
KICGOOOF_00919	CDS	1077	ychF		COG0012	Ribosome-binding ATPase YchF
KICGOOOF_00920	CDS	540	rimJ_2	2.3.1.267	COG1670	[Ribosomal protein S5]-alanine N-acetyltransferase
KICGOOOF_00921	CDS	996				hypothetical protein
KICGOOOF_00922	CDS	1209				hypothetical protein
KICGOOOF_00923	CDS	1566	pcp	3.4.21.100		Pseudomonalisin
KICGOOOF_00924	CDS	1083				hypothetical protein
KICGOOOF_00925	CDS	387				hypothetical protein
KICGOOOF_00926	CDS	1209				hypothetical protein
KICGOOOF_00927	CDS	540				hypothetical protein
KICGOOOF_00928	CDS	2640	mgtA	7.2.2.14	COG0474	Magnesium-transporting ATPase, P-type 1
KICGOOOF_00929	CDS	621				hypothetical protein
KICGOOOF_00930	CDS	1722			COG0747	putative protein
KICGOOOF_00931	CDS	984			COG0601	Putative peptide transport permease protein
KICGOOOF_00932	CDS	888				hypothetical protein
KICGOOOF_00933	CDS	1845	yejF		COG4172	putative ABC transporter ATP-binding protein YejF
KICGOOOF_00934	CDS	1689	oppA		COG4166	Oligopeptide-binding protein OppA
KICGOOOF_00935	CDS	927	dppB_2		COG0601	Dipeptide transport system permease protein DppB
KICGOOOF_00936	CDS	951	oppC		COG1173	Oligopeptide transport system permease protein OppC
KICGOOOF_00937	CDS	1743	gsiA_2	7.4.2.10	COG1123	Glutathione import ATP-binding protein GsiA
KICGOOOF_00938	CDS	2049				hypothetical protein
KICGOOOF_00939	CDS	1923	typA		COG1217	GTP-binding protein TypA/BipA
KICGOOOF_00940	CDS	978	mshB	3.5.1.103	COG2120	1D-myo-inositol 2-acetamido-2-deoxy-alpha-D-glucopyranoside deacetylase
KICGOOOF_00941	CDS	357				hypothetical protein
KICGOOOF_00942	CDS	501	ntaB	1.5.1.42		FMN reductase (NADH) NtaB
KICGOOOF_00943	CDS	2580				hypothetical protein
KICGOOOF_00944	CDS	246				hypothetical protein
KICGOOOF_00945	CDS	327			COG1146	Ferredoxin
KICGOOOF_00946	CDS	1155	dapL	2.6.1.83	COG0436	LL-diaminopimelate aminotransferase
KICGOOOF_00947	CDS	1311	gltA2	2.3.3.16	COG0372	Citrate synthase 1
KICGOOOF_00948	CDS	936				hypothetical protein
KICGOOOF_00949	CDS	945	dapD	2.3.1.117	COG2171	2,3,4,5-tetrahydropyridine-2,6-dicarboxylate N-succinyltransferase
KICGOOOF_00950	CDS	1452	gltD_1	1.4.1.13	COG0493	Glutamate synthase [NADPH] small chain
KICGOOOF_00951	CDS	1716				hypothetical protein
KICGOOOF_00952	CDS	729				hypothetical protein
KICGOOOF_00953	CDS	2091				hypothetical protein
KICGOOOF_00954	CDS	1086	dapE_1	3.5.1.18	COG0624	Putative succinyl-diaminopimelate desuccinylase DapE
KICGOOOF_00955	CDS	918				hypothetical protein
KICGOOOF_00956	CDS	1239				hypothetical protein
KICGOOOF_00957	CDS	168				hypothetical protein
KICGOOOF_00958	CDS	1578	pepA_1	3.4.11.1	COG0260	Cytosol aminopeptidase
KICGOOOF_00959	CDS	573		2.1.1.-	COG4122	Putative O-methyltransferase/MSMEI_4947
KICGOOOF_00960	CDS	603				hypothetical protein
KICGOOOF_00961	CDS	957				hypothetical protein
KICGOOOF_00962	CDS	375	tatB			Sec-independent protein translocase protein TatB
KICGOOOF_00963	CDS	1026	trpS	6.1.1.2	COG0180	Tryptophan--tRNA ligase
KICGOOOF_00964	CDS	594	thpR_1	3.1.4.58		RNA 2',3'-cyclic phosphodiesterase
KICGOOOF_00965	CDS	1050				hypothetical protein
KICGOOOF_00966	CDS	798	sdhB	1.3.5.1	COG0479	Succinate dehydrogenase iron-sulfur subunit
KICGOOOF_00967	CDS	1836	sdhA	1.3.5.1	COG1053	Succinate dehydrogenase flavoprotein subunit
KICGOOOF_00968	CDS	450				hypothetical protein
KICGOOOF_00969	CDS	339	sdhC		COG2009	Succinate dehydrogenase 2 membrane subunit SdhC
KICGOOOF_00970	CDS	1203	algA		COG0662	Alginate biosynthesis protein AlgA
KICGOOOF_00971	CDS	1302	scmP	3.5.1.-	COG1473	N-acetylcysteine deacetylase
KICGOOOF_00972	CDS	1116	tmpC		COG1744	Membrane lipoprotein TmpC
KICGOOOF_00973	CDS	1602	xylG_2	7.5.2.10	COG1129	Xylose import ATP-binding protein XylG
KICGOOOF_00974	CDS	1242				hypothetical protein
KICGOOOF_00975	CDS	1299				hypothetical protein
KICGOOOF_00976	CDS	408	cdd	3.5.4.5	COG0295	Cytidine deaminase
KICGOOOF_00977	CDS	1293	deoA	2.4.2.4	COG0213	Thymidine phosphorylase
KICGOOOF_00978	CDS	222				hypothetical protein
KICGOOOF_00979	CDS	1194	add	3.5.4.4	COG1816	Adenosine deaminase
KICGOOOF_00980	CDS	726	deoC	4.1.2.4	COG0274	Deoxyribose-phosphate aldolase
KICGOOOF_00981	CDS	1842	glmM_1			Phosphoglucosamine mutase
KICGOOOF_00982	CDS	879	punA	2.4.2.1		Purine nucleoside phosphorylase
KICGOOOF_00983	CDS	1410	lpdA	1.6.5.2	COG1249	NAD(P)H dehydrogenase (quinone)
KICGOOOF_00984	CDS	846	efeU		COG0672	Ferrous iron permease EfeU
KICGOOOF_00985	CDS	1368	efeN	1.11.1.-	COG2837	putative deferrochelatase/peroxidase EfeN
KICGOOOF_00986	CDS	1203			COG2822	Efem/EfeO family lipoprotein
KICGOOOF_00987	CDS	489	mutT3	3.6.1.55	COG0494	Putative 8-oxo-dGTP diphosphatase 3
KICGOOOF_00988	CDS	1791	carB_1			Carbamoyl-phosphate synthase large chain
KICGOOOF_00989	CDS	639		3.6.1.9	COG0424	Nucleoside triphosphate pyrophosphatase
KICGOOOF_00990	CDS	705				hypothetical protein
KICGOOOF_00991	CDS	672				hypothetical protein
KICGOOOF_00992	CDS	723	rhlG	1.1.1.100		Rhamnolipids biosynthesis 3-oxoacyl-[acyl-carrier-protein] reductase
KICGOOOF_00993	CDS	1695				hypothetical protein
KICGOOOF_00994	CDS	213				hypothetical protein
KICGOOOF_00995	CDS	540				hypothetical protein
KICGOOOF_00996	CDS	1650	accD5	6.4.1.3	COG4799	putative propionyl-CoA carboxylase beta chain 5
KICGOOOF_00997	CDS	2019	birA	6.3.4.15		Bifunctional ligase/repressor BirA
KICGOOOF_00998	CDS	798	yedK	3.4.-.-	COG2135	SOS response-associated protein YedK
KICGOOOF_00999	CDS	1278	bcr			Bicyclomycin resistance protein
KICGOOOF_01000	CDS	1224	dapC	2.6.1.17	COG0436	putative N-succinyldiaminopimelate aminotransferase DapC
KICGOOOF_01001	CDS	126				hypothetical protein
KICGOOOF_01002	CDS	510				hypothetical protein
KICGOOOF_01003	CDS	2754	adhE		COG1012	Aldehyde-alcohol dehydrogenase
KICGOOOF_01004	CDS	2160	rafA	3.2.1.22		Alpha-galactosidase
KICGOOOF_01005	CDS	930	ydhF	1.-.-.-	COG4989	Oxidoreductase YdhF
KICGOOOF_01006	CDS	867	iolS	1.1.1.-	COG0667	Aldo-keto reductase IolS
KICGOOOF_01007	CDS	945	oxyR			Hydrogen peroxide-inducible genes activator
KICGOOOF_01008	tRNA	74				tRNA-Arg(ccg)
KICGOOOF_01009	CDS	657	pdhR_1		COG2186	Pyruvate dehydrogenase complex repressor
KICGOOOF_01010	CDS	1680	argS	6.1.1.19	COG0018	Arginine--tRNA ligase
KICGOOOF_01011	CDS	1362	lysA	4.1.1.20	COG0019	Diaminopimelate decarboxylase
KICGOOOF_01012	CDS	1314	hom	1.1.1.3	COG0460	Homoserine dehydrogenase
KICGOOOF_01013	CDS	1092	thrC	4.2.3.1	COG0498	Threonine synthase
KICGOOOF_01014	CDS	939	thrB	2.7.1.39	COG0083	Homoserine kinase
KICGOOOF_01015	CDS	2190	rho	3.6.4.-		Transcription termination factor Rho
KICGOOOF_01016	CDS	1170	pimA_1	2.4.1.345	COG0438	Phosphatidyl-myo-inositol mannosyltransferase
KICGOOOF_01017	CDS	213	rpmE		COG0254	50S ribosomal protein L31
KICGOOOF_01018	CDS	1101	prfA		COG0216	Peptide chain release factor 1
KICGOOOF_01019	CDS	984	prmC_2	2.1.1.297	COG2890	Release factor glutamine methyltransferase
KICGOOOF_01020	CDS	669		2.7.7.87	COG0009	Putative threonylcarbamoyl-AMP synthase
KICGOOOF_01021	CDS	1110	wecA	2.7.8.35	COG0472	Decaprenyl-phosphate N-acetylglucosaminephosphotransferase
KICGOOOF_01022	CDS	480				hypothetical protein
KICGOOOF_01023	CDS	975	atpB_1			ATP synthase subunit a
KICGOOOF_01024	CDS	243	atpH_1			ATP synthase subunit c
KICGOOOF_01025	CDS	594	atpF		COG0711	ATP synthase subunit b
KICGOOOF_01026	CDS	813	atpH_2			ATP synthase subunit delta
KICGOOOF_01027	CDS	1626	atpA_1	7.1.2.2		ATP synthase subunit alpha
KICGOOOF_01028	CDS	900	atpG			ATP synthase gamma chain
KICGOOOF_01029	CDS	1482	atpD_1	7.1.2.2		ATP synthase subunit beta
KICGOOOF_01030	CDS	276	atpC		COG0355	ATP synthase epsilon chain
KICGOOOF_01031	CDS	441				hypothetical protein
KICGOOOF_01032	CDS	696	nucS_1	3.1.-.-	COG1637	Endonuclease NucS
KICGOOOF_01033	CDS	903	yidA	3.1.3.23	COG0561	Sugar phosphatase YidA
KICGOOOF_01034	CDS	1560		3.2.1.21		Bifunctional beta-D-glucosidase/beta-D-fucosidase
KICGOOOF_01035	CDS	246				putative protein
KICGOOOF_01036	CDS	810				hypothetical protein
KICGOOOF_01037	CDS	786	menH_2	4.2.99.20		2-succinyl-6-hydroxy-2,4-cyclohexadiene-1-carboxylate synthase
KICGOOOF_01038	CDS	495				hypothetical protein
KICGOOOF_01039	CDS	2202				hypothetical protein
KICGOOOF_01040	CDS	2076				hypothetical protein
KICGOOOF_01041	CDS	1041				hypothetical protein
KICGOOOF_01042	CDS	939			COG3118	putative protein
KICGOOOF_01043	rRNA	1515				16S ribosomal RNA
KICGOOOF_01044	rRNA	3102				23S ribosomal RNA
KICGOOOF_01045	rRNA	109				5S ribosomal RNA
KICGOOOF_01046	CDS	2187	glgB	2.4.1.18	COG0296	1,4-alpha-glucan branching enzyme GlgB
KICGOOOF_01047	CDS	1389		2.7.1.8		Glucosamine kinase
KICGOOOF_01048	CDS	1740	treS_1	3.2.1.1	COG0366	Trehalose synthase/amylase TreS
KICGOOOF_01049	CDS	2133	glgE1	2.4.99.16	COG0366	Alpha-1,4-glucan:maltose-1-phosphate maltosyltransferase 1
KICGOOOF_01050	CDS	2190	glgX_2	3.2.1.-	COG1523	Glycogen operon protein GlgX
KICGOOOF_01051	CDS	822	etfB		COG2086	Electron transfer flavoprotein subunit beta
KICGOOOF_01052	CDS	978	etfA		COG2025	Electron transfer flavoprotein subunit alpha
KICGOOOF_01053	CDS	993				hypothetical protein
KICGOOOF_01054	CDS	1194	iscS	2.8.1.7	COG1104	IscS-like cysteine desulfurase
KICGOOOF_01055	CDS	1128	mnmA	2.8.1.13	COG0482	tRNA-specific 2-thiouridylase MnmA
KICGOOOF_01056	CDS	1011				hypothetical protein
KICGOOOF_01057	CDS	2424	ligA	6.5.1.2	COG0272	DNA ligase A
KICGOOOF_01058	CDS	1278	mshD_1	2.3.1.189		Mycothiol acetyltransferase
KICGOOOF_01059	CDS	420				hypothetical protein
KICGOOOF_01060	CDS	300	gatC	6.3.5.-	COG0721	Glutamyl-tRNA(Gln) amidotransferase subunit C
KICGOOOF_01061	CDS	1518	gatA	6.3.5.7	COG0154	Glutamyl-tRNA(Gln) amidotransferase subunit A
KICGOOOF_01062	CDS	1506	gatB	6.3.5.-	COG0064	Aspartyl/glutamyl-tRNA(Asn/Gln) amidotransferase subunit B
KICGOOOF_01063	CDS	546				hypothetical protein
KICGOOOF_01064	CDS	930	ghrB	1.1.1.79	COG1052	Glyoxylate/hydroxypyruvate reductase B
KICGOOOF_01065	CDS	1368	phrA	4.1.99.3	COG0415	Deoxyribodipyrimidine photo-lyase
KICGOOOF_01066	CDS	588				hypothetical protein
KICGOOOF_01067	CDS	891				hypothetical protein
KICGOOOF_01068	CDS	1005	gap_1	1.2.1.12	COG0057	Glyceraldehyde-3-phosphate dehydrogenase
KICGOOOF_01069	CDS	600				hypothetical protein
KICGOOOF_01070	CDS	1863	ilvD_1	4.2.1.9	COG0129	Dihydroxy-acid dehydratase
KICGOOOF_01071	CDS	1719	ilvD_2	4.2.1.9	COG0129	Dihydroxy-acid dehydratase
KICGOOOF_01072	CDS	1713	malL_1	3.2.1.10	COG0366	Oligo-1,6-glucosidase
KICGOOOF_01073	CDS	1848	ilvB1	2.2.1.6	COG0028	Acetolactate synthase large subunit IlvB1
KICGOOOF_01074	CDS	525	ilvH	2.2.1.6	COG0440	Acetolactate synthase small subunit
KICGOOOF_01075	CDS	1029	ilvC	1.1.1.86	COG0059	Ketol-acid reductoisomerase (NADP(+))
KICGOOOF_01076	CDS	630				hypothetical protein
KICGOOOF_01077	CDS	1086	leuB	1.1.1.85	COG0473	3-isopropylmalate dehydrogenase
KICGOOOF_01078	CDS	1110	ilvE	2.6.1.42	COG0115	Branched-chain-amino-acid aminotransferase
KICGOOOF_01079	CDS	1605	cimA	2.3.1.182	COG0119	(R)-citramalate synthase
KICGOOOF_01080	CDS	1065	lipM	2.3.1.181		Octanoyltransferase LipM
KICGOOOF_01081	CDS	468				hypothetical protein
KICGOOOF_01082	CDS	417				hypothetical protein
KICGOOOF_01083	CDS	735	yggS		COG0325	Pyridoxal phosphate homeostasis protein
KICGOOOF_01084	CDS	498	ybaK	4.2.-.-	COG2606	Cys-tRNA(Pro)/Cys-tRNA(Cys) deacylase YbaK
KICGOOOF_01085	CDS	2559				hypothetical protein
KICGOOOF_01086	CDS	822	COQ5_1	2.1.1.163		2-methoxy-6-polyprenyl-1,4-benzoquinol methylase, mitochondrial
KICGOOOF_01087	CDS	783				hypothetical protein
KICGOOOF_01088	CDS	480	rnhA	3.1.26.4	COG0328	Ribonuclease HI
KICGOOOF_01089	CDS	1497	gltX	6.1.1.17	COG0008	Glutamate--tRNA ligase
KICGOOOF_01090	CDS	756	gph_1	3.1.3.18		Phosphoglycolate phosphatase
KICGOOOF_01091	CDS	804	hisN	3.1.3.15	COG0483	Histidinol-phosphatase
KICGOOOF_01092	CDS	1062	rsgA_2	3.6.1.-		Small ribosomal subunit biogenesis GTPase RsgA
KICGOOOF_01093	CDS	1314	aroA	2.5.1.19	COG0128	3-phosphoshikimate 1-carboxyvinyltransferase
KICGOOOF_01094	CDS	594				hypothetical protein
KICGOOOF_01095	CDS	759				hypothetical protein
KICGOOOF_01096	CDS	306				hypothetical protein
KICGOOOF_01097	CDS	1089	pilT		COG2805	Twitching mobility protein
KICGOOOF_01098	CDS	813				hypothetical protein
KICGOOOF_01099	CDS	615				hypothetical protein
KICGOOOF_01100	CDS	597				hypothetical protein
KICGOOOF_01101	CDS	3768	kgd	2.2.1.5	COG0508	Multifunctional 2-oxoglutarate metabolism enzyme
KICGOOOF_01102	CDS	1209	sasA_5	2.7.-.-		Adaptive-response sensory-kinase SasA
KICGOOOF_01103	CDS	771	cseB		COG0745	Transcriptional regulatory protein CseB
KICGOOOF_01104	CDS	843				hypothetical protein
KICGOOOF_01105	CDS	921	yihR		COG2017	putative protein YihR
KICGOOOF_01106	CDS	1227				hypothetical protein
KICGOOOF_01107	CDS	750				hypothetical protein
KICGOOOF_01108	CDS	933				hypothetical protein
KICGOOOF_01109	CDS	288				hypothetical protein
KICGOOOF_01110	CDS	348				hypothetical protein
KICGOOOF_01111	CDS	489				hypothetical protein
KICGOOOF_01112	CDS	498				hypothetical protein
KICGOOOF_01113	CDS	1113	prfB		COG1186	Peptide chain release factor 2
KICGOOOF_01114	CDS	702	ftsE		COG2884	Cell division ATP-binding protein FtsE
KICGOOOF_01115	CDS	915	ftsX		COG2177	Cell division protein FtsX
KICGOOOF_01116	CDS	1353	smc_1			Chromosome partition protein Smc
KICGOOOF_01117	CDS	471	smpB		COG0691	SsrA-binding protein
KICGOOOF_01118	CDS	1974				hypothetical protein
KICGOOOF_01119	CDS	1056	ligC	6.5.1.1	COG1793	DNA ligase C
KICGOOOF_01120	CDS	789				hypothetical protein
KICGOOOF_01121	CDS	990	drrA_1	3.6.3.-		Daunorubicin/doxorubicin resistance ATP-binding protein DrrA
KICGOOOF_01122	CDS	789				hypothetical protein
KICGOOOF_01123	tRNA	90				tRNA-Ser(cga)
KICGOOOF_01124	tmRNA	367	ssrA			transfer-messenger RNA, SsrA
KICGOOOF_01125	CDS	1344	xerC_2			Tyrosine recombinase XerC
KICGOOOF_01126	CDS	366				hypothetical protein
KICGOOOF_01127	CDS	285				hypothetical protein
KICGOOOF_01128	CDS	123				hypothetical protein
KICGOOOF_01129	CDS	540				hypothetical protein
KICGOOOF_01130	CDS	786				IS21 family transposase ISAau2
KICGOOOF_01131	CDS	1242				hypothetical protein
KICGOOOF_01132	CDS	195				hypothetical protein
KICGOOOF_01133	CDS	501				hypothetical protein
KICGOOOF_01134	CDS	375				hypothetical protein
KICGOOOF_01135	CDS	795		1.-.-.-	COG4221	putative oxidoreductase
KICGOOOF_01136	CDS	384	mscL_1		COG1970	Large-conductance mechanosensitive channel
KICGOOOF_01137	CDS	207				hypothetical protein
KICGOOOF_01138	CDS	309				hypothetical protein
KICGOOOF_01139	CDS	288				hypothetical protein
KICGOOOF_01140	CDS	564				hypothetical protein
KICGOOOF_01141	CDS	576				hypothetical protein
KICGOOOF_01142	CDS	552				hypothetical protein
KICGOOOF_01143	CDS	564				hypothetical protein
KICGOOOF_01144	CDS	1026	yajO_2	1.1.-.-	COG0667	1-deoxyxylulose-5-phosphate synthase YajO
KICGOOOF_01145	CDS	2133	dadA_1	1.4.99.-		D-amino acid dehydrogenase
KICGOOOF_01146	CDS	405				hypothetical protein
KICGOOOF_01147	CDS	432				hypothetical protein
KICGOOOF_01148	CDS	1245				hypothetical protein
KICGOOOF_01149	CDS	387				hypothetical protein
KICGOOOF_01150	CDS	873				hypothetical protein
KICGOOOF_01151	CDS	969				hypothetical protein
KICGOOOF_01152	CDS	1896		1.3.-.-	COG1960	putative acyl-CoA dehydrogenase FadE10
KICGOOOF_01153	CDS	885				hypothetical protein
KICGOOOF_01154	CDS	348				hypothetical protein
KICGOOOF_01155	CDS	936				hypothetical protein
KICGOOOF_01156	CDS	411				hypothetical protein
KICGOOOF_01157	CDS	948	yxlF	3.6.3.-	COG1131	putative ABC transporter ATP-binding protein YxlF
KICGOOOF_01158	CDS	762				hypothetical protein
KICGOOOF_01159	CDS	915				hypothetical protein
KICGOOOF_01160	CDS	483				hypothetical protein
KICGOOOF_01161	CDS	318				hypothetical protein
KICGOOOF_01162	CDS	2784				hypothetical protein
KICGOOOF_01163	CDS	957				hypothetical protein
KICGOOOF_01164	CDS	432				hypothetical protein
KICGOOOF_01165	CDS	642				hypothetical protein
KICGOOOF_01166	CDS	1461	norG		COG1167	HTH-type transcriptional regulator NorG
KICGOOOF_01167	CDS	588				hypothetical protein
KICGOOOF_01168	CDS	960	dgcE	2.7.7.65	COG2202	putative diguanylate cyclase DgcE
KICGOOOF_01169	CDS	297				hypothetical protein
KICGOOOF_01170	CDS	135				hypothetical protein
KICGOOOF_01171	CDS	300				hypothetical protein
KICGOOOF_01172	CDS	282				hypothetical protein
KICGOOOF_01173	CDS	351	fdxA_1		COG1146	Ferredoxin
KICGOOOF_01174	CDS	789				hypothetical protein
KICGOOOF_01175	CDS	333				hypothetical protein
KICGOOOF_01176	CDS	489				hypothetical protein
KICGOOOF_01177	CDS	369				hypothetical protein
KICGOOOF_01178	CDS	798				hypothetical protein
KICGOOOF_01179	CDS	381				hypothetical protein
KICGOOOF_01180	CDS	276				hypothetical protein
KICGOOOF_01181	CDS	2100		3.2.1.23		Beta-galactosidase
KICGOOOF_01182	CDS	1344	araN_2		COG1653	putative arabinose-binding protein
KICGOOOF_01183	CDS	945	lacF_5			Lactose transport system permease protein LacF
KICGOOOF_01184	CDS	906	araQ_7		COG0395	L-arabinose transport system permease protein AraQ
KICGOOOF_01185	CDS	1017	rbsR_4		COG1609	Ribose operon repressor
KICGOOOF_01186	CDS	633				hypothetical protein
KICGOOOF_01187	CDS	768				hypothetical protein
KICGOOOF_01188	CDS	1128	rlmC	2.1.1.189	COG2265	23S rRNA (uracil(747)-C(5))-methyltransferase RlmC
KICGOOOF_01189	CDS	504				hypothetical protein
KICGOOOF_01190	CDS	720	xylF	3.7.1.9		2-hydroxymuconate semialdehyde hydrolase
KICGOOOF_01191	CDS	513				hypothetical protein
KICGOOOF_01192	CDS	396				hypothetical protein
KICGOOOF_01193	CDS	1389				hypothetical protein
KICGOOOF_01194	CDS	270	acyP	3.6.1.7	COG1254	Acylphosphatase
KICGOOOF_01195	CDS	468				hypothetical protein
KICGOOOF_01196	CDS	900				hypothetical protein
KICGOOOF_01197	CDS	1095	btuD_3	7.6.2.8		Vitamin B12 import ATP-binding protein BtuD
KICGOOOF_01198	CDS	1221				hypothetical protein
KICGOOOF_01199	CDS	654	tcrA_2		COG0745	Transcriptional regulatory protein TcrA
KICGOOOF_01200	CDS	1404	mprB	2.7.13.3		Signal transduction histidine-protein kinase/phosphatase MprB
KICGOOOF_01201	CDS	1272				hypothetical protein
KICGOOOF_01202	CDS	1536	ribZ			Riboflavin transporter RibZ
KICGOOOF_01203	CDS	624				hypothetical protein
KICGOOOF_01204	CDS	2529	cdr_1	1.8.1.14		Coenzyme A disulfide reductase
KICGOOOF_01205	CDS	375				hypothetical protein
KICGOOOF_01206	CDS	378	trxC_1		COG0526	Putative thioredoxin 2
KICGOOOF_01207	CDS	360	glpE	2.8.1.1		Thiosulfate sulfurtransferase GlpE
KICGOOOF_01208	CDS	1680	cdr_2	1.8.1.14		Coenzyme A disulfide reductase
KICGOOOF_01209	CDS	444				hypothetical protein
KICGOOOF_01210	CDS	702	mtnN	3.2.2.9	COG0775	5'-methylthioadenosine/S-adenosylhomocysteine nucleosidase
KICGOOOF_01211	CDS	453	luxS	4.4.1.21	COG1854	S-ribosylhomocysteine lyase
KICGOOOF_01212	CDS	1632	plcN	3.1.4.3	COG3511	Non-hemolytic phospholipase C
KICGOOOF_01213	CDS	885	nnr_1		COG0062	Bifunctional NAD(P)H-hydrate repair enzyme Nnr
KICGOOOF_01214	CDS	741	gpmA_1	5.4.2.11		2,3-bisphosphoglycerate-dependent phosphoglycerate mutase
KICGOOOF_01215	CDS	261				hypothetical protein
KICGOOOF_01216	CDS	942				hypothetical protein
KICGOOOF_01217	CDS	840				hypothetical protein
KICGOOOF_01218	CDS	375	hslR		COG1188	Heat shock protein 15
KICGOOOF_01219	CDS	1683	pgi	5.3.1.9	COG0166	Glucose-6-phosphate isomerase
KICGOOOF_01220	CDS	918	yihV	2.7.1.184		Sulfofructose kinase
KICGOOOF_01221	CDS	1242	nanK_1	2.7.1.60		N-acetylmannosamine kinase
KICGOOOF_01222	CDS	1362	dasA_3		COG1653	Diacetylchitobiose binding protein DasA
KICGOOOF_01223	CDS	1065				hypothetical protein
KICGOOOF_01224	CDS	852	dasC_2		COG0395	Diacetylchitobiose uptake system permease protein DasC
KICGOOOF_01225	CDS	1011	glkA_1	2.7.1.2		Glucokinase
KICGOOOF_01226	CDS	783	nagB_2	3.5.99.6	COG0363	Glucosamine-6-phosphate deaminase
KICGOOOF_01227	CDS	444				hypothetical protein
KICGOOOF_01228	CDS	1794				hypothetical protein
KICGOOOF_01229	CDS	1392				hypothetical protein
KICGOOOF_01230	CDS	1347	pncB1	6.3.4.21	COG1488	Nicotinate phosphoribosyltransferase pncB1
KICGOOOF_01231	CDS	294	clpS		COG2127	ATP-dependent Clp protease adapter protein ClpS
KICGOOOF_01232	CDS	645				hypothetical protein
KICGOOOF_01233	CDS	816	murI	5.1.1.3	COG0796	Glutamate racemase
KICGOOOF_01234	CDS	792			COG1234	putative protein
KICGOOOF_01235	CDS	804	rph	2.7.7.56	COG0689	Ribonuclease PH
KICGOOOF_01236	CDS	639		3.6.1.66	COG0127	dITP/XTP pyrophosphatase
KICGOOOF_01237	CDS	1680	yheS		COG0488	putative ABC transporter ATP-binding protein YheS
KICGOOOF_01238	CDS	555				hypothetical protein
KICGOOOF_01239	CDS	372	trxC_2		COG0526	Putative thioredoxin 2
KICGOOOF_01240	tRNA	84				tRNA-Leu(tag)
KICGOOOF_01241	CDS	468	bcp	1.11.1.15	COG1225	Putative peroxiredoxin
KICGOOOF_01242	CDS	366	groS_1			10 kDa chaperonin
KICGOOOF_01243	CDS	1035				IS481 family transposase ISJs1
KICGOOOF_01244	CDS	237				hypothetical protein
KICGOOOF_01245	tRNA	74				tRNA-Lys(ctt)
KICGOOOF_01246	CDS	780	hsdA	1.1.1.50		3-alpha-hydroxysteroid dehydrogenase/carbonyl reductase
KICGOOOF_01247	CDS	1179	aspC_1	2.6.1.1	COG0436	putative aspartate aminotransferase
KICGOOOF_01248	CDS	1530	lpd	1.8.1.4	COG1249	Dihydrolipoyl dehydrogenase
KICGOOOF_01249	CDS	999				hypothetical protein
KICGOOOF_01250	CDS	768	opuCB_1		COG1174	Glycine betaine/carnitine/choline transport system permease protein OpuCB
KICGOOOF_01251	CDS	720	opuCB_2		COG1174	Carnitine transport permease protein OpuCB
KICGOOOF_01252	CDS	1083	btuD_4	7.6.2.8		Vitamin B12 import ATP-binding protein BtuD
KICGOOOF_01253	CDS	933	dcsG	6.3.3.5		Cycloserine biosynthesis protein DcsG
KICGOOOF_01254	tRNA	76				tRNA-His(gtg)
KICGOOOF_01255	CDS	648	orn	3.1.-.-	COG1949	Oligoribonuclease
KICGOOOF_01256	CDS	279				hypothetical protein
KICGOOOF_01257	CDS	162				hypothetical protein
KICGOOOF_01258	tRNA	75				tRNA-Arg(tct)
KICGOOOF_01259	CDS	1635				hypothetical protein
KICGOOOF_01260	CDS	1554				hypothetical protein
KICGOOOF_01261	CDS	585				Single-stranded DNA-binding protein
KICGOOOF_01262	CDS	1683	ettA_2		COG0488	Energy-dependent translational throttle protein EttA
KICGOOOF_01263	CDS	1887				hypothetical protein
KICGOOOF_01264	CDS	1572	mnmE	3.6.-.-		tRNA modification GTPase MnmE
KICGOOOF_01265	CDS	492				hypothetical protein
KICGOOOF_01266	CDS	1002				hypothetical protein
KICGOOOF_01267	CDS	981				hypothetical protein
KICGOOOF_01268	CDS	390	glbO		COG2346	Group 2 truncated hemoglobin GlbO
KICGOOOF_01269	CDS	231	nagF_3	2.7.1.193	COG1264	PTS system N-acetylglucosamine-specific EIIB component
KICGOOOF_01270	CDS	1218				hypothetical protein
KICGOOOF_01271	CDS	2166		3.4.21.26		Prolyl endopeptidase
KICGOOOF_01272	CDS	2136	malQ	2.4.1.25	COG1640	4-alpha-glucanotransferase
KICGOOOF_01273	CDS	2595	pepN	3.4.11.2		Aminopeptidase N
KICGOOOF_01274	CDS	657				hypothetical protein
KICGOOOF_01275	CDS	1989	pepO	3.4.24.-	COG3590	Neutral endopeptidase
KICGOOOF_01276	CDS	453	rpiB	5.3.1.6	COG0698	Ribose-5-phosphate isomerase B
KICGOOOF_01277	CDS	1278	eis	2.3.1.-	COG4552	N-acetyltransferase Eis
KICGOOOF_01278	CDS	1155				hypothetical protein
KICGOOOF_01279	CDS	342				DNA base-flipping protein
KICGOOOF_01280	CDS	1074		1.-.-.-		Putative coenzyme F420-dependent oxidoreductase
KICGOOOF_01281	CDS	657	dapH_2	2.3.1.89		2,3,4,5-tetrahydropyridine-2,6-dicarboxylate N-acetyltransferase
KICGOOOF_01282	CDS	936	cysK1	2.5.1.47	COG0031	O-acetylserine sulfhydrylase
KICGOOOF_01283	tRNA	75				tRNA-Pro(tgg)
KICGOOOF_01284	CDS	696				hypothetical protein
KICGOOOF_01285	CDS	1200				hypothetical protein
KICGOOOF_01286	CDS	1467	rhlE_1	3.6.4.13		ATP-dependent RNA helicase RhlE
KICGOOOF_01287	CDS	1374	mntH_3		COG1914	Divalent metal cation transporter MntH
KICGOOOF_01288	CDS	1443				hypothetical protein
KICGOOOF_01289	CDS	858	xynR_2		COG1414	HTH-type transcriptional regulator XynR
KICGOOOF_01290	CDS	636	eda		COG0800	Putative KHG/KDPG aldolase
KICGOOOF_01291	CDS	1104	kdgK	2.7.1.45		2-dehydro-3-deoxygluconokinase
KICGOOOF_01292	CDS	1062		1.1.1.407	COG1063	D-altritol 5-dehydrogenase
KICGOOOF_01293	CDS	3756	narG_1	1.7.5.1	COG5013	Nitrate reductase alpha subunit
KICGOOOF_01294	CDS	1755	narY_1	1.7.5.1	COG1140	Respiratory nitrate reductase 2 beta chain
KICGOOOF_01295	CDS	663				hypothetical protein
KICGOOOF_01296	CDS	759	narX_1		COG2180	Nitrate reductase-like protein NarX
KICGOOOF_01297	CDS	507				hypothetical protein
KICGOOOF_01298	CDS	2301				hypothetical protein
KICGOOOF_01299	CDS	735				hypothetical protein
KICGOOOF_01300	CDS	999				hypothetical protein
KICGOOOF_01301	CDS	831				hypothetical protein
KICGOOOF_01302	CDS	684				hypothetical protein
KICGOOOF_01303	CDS	612				Thioredoxin-like reductase
KICGOOOF_01304	CDS	1257	hipO_2	3.5.1.32	COG1473	Hippurate hydrolase
KICGOOOF_01305	CDS	591				hypothetical protein
KICGOOOF_01306	CDS	894				hypothetical protein
KICGOOOF_01307	tRNA	74				tRNA-Gly(tcc)
KICGOOOF_01308	CDS	705				hypothetical protein
KICGOOOF_01309	CDS	1404	tig	5.2.1.8	COG0544	Trigger factor
KICGOOOF_01310	CDS	618	clpP1_2	3.4.21.92	COG0740	ATP-dependent Clp protease proteolytic subunit 1
KICGOOOF_01311	CDS	702	clpP2	3.4.21.92	COG0740	ATP-dependent Clp protease proteolytic subunit 2
KICGOOOF_01312	CDS	1281	clpX		COG1219	ATP-dependent Clp protease ATP-binding subunit ClpX
KICGOOOF_01313	CDS	339				hypothetical protein
KICGOOOF_01314	CDS	1188				putative protein
KICGOOOF_01315	CDS	1815		6.2.1.3	COG1022	Long-chain-fatty-acid--CoA ligase FadD15
KICGOOOF_01316	CDS	2655	valS	6.1.1.9		Valine--tRNA ligase
KICGOOOF_01317	CDS	1098				hypothetical protein
KICGOOOF_01318	CDS	558				hypothetical protein
KICGOOOF_01319	CDS	1020				hypothetical protein
KICGOOOF_01320	CDS	1014	fgd1	1.1.98.2	COG2141	F420-dependent glucose-6-phosphate dehydrogenase 1
KICGOOOF_01321	CDS	828	fbiB		COG0778	Bifunctional F420 biosynthesis protein FbiB
KICGOOOF_01322	CDS	387				hypothetical protein
KICGOOOF_01323	CDS	576				hypothetical protein
KICGOOOF_01324	CDS	564				hypothetical protein
KICGOOOF_01325	CDS	621				hypothetical protein
KICGOOOF_01326	CDS	2676	ppc	4.1.1.31	COG2352	Phosphoenolpyruvate carboxylase
KICGOOOF_01327	CDS	531				hypothetical protein
KICGOOOF_01328	CDS	1047	sigG_1		COG1595	ECF RNA polymerase sigma factor SigG
KICGOOOF_01329	CDS	633				hypothetical protein
KICGOOOF_01330	CDS	879	catE	1.13.11.2	COG2514	Catechol-2,3-dioxygenase
KICGOOOF_01331	CDS	801	fgd_4	1.1.98.2		F420-dependent glucose-6-phosphate dehydrogenase
KICGOOOF_01332	CDS	1821				hypothetical protein
KICGOOOF_01333	CDS	672	mntR			HTH-type transcriptional regulator MntR
KICGOOOF_01334	CDS	1749				hypothetical protein
KICGOOOF_01335	CDS	2931	leuS	6.1.1.4	COG0495	Leucine--tRNA ligase
KICGOOOF_01336	CDS	1002	degV		COG1307	Protein DegV
KICGOOOF_01337	CDS	696	comEA		COG1555	ComE operon protein 1
KICGOOOF_01338	CDS	1503				hypothetical protein
KICGOOOF_01339	CDS	1011				hypothetical protein
KICGOOOF_01340	CDS	609	cdgJ_1	3.1.4.52	COG3434	Cyclic di-GMP phosphodiesterase CdgJ
KICGOOOF_01341	CDS	729	cdgJ_2	3.1.4.52	COG3434	Cyclic di-GMP phosphodiesterase CdgJ
KICGOOOF_01342	CDS	129				hypothetical protein
KICGOOOF_01343	CDS	1320				hypothetical protein
KICGOOOF_01344	CDS	261	rpsT		COG0268	30S ribosomal protein S20
KICGOOOF_01345	CDS	390				hypothetical protein
KICGOOOF_01346	CDS	1578			COG2308	putative protein
KICGOOOF_01347	CDS	930				hypothetical protein
KICGOOOF_01348	CDS	837			COG1305	putative protein
KICGOOOF_01349	CDS	1884	lepA	3.6.5.-	COG0481	Elongation factor 4
KICGOOOF_01350	CDS	1239	hemW		COG0635	Heme chaperone HemW
KICGOOOF_01351	CDS	480				hypothetical protein
KICGOOOF_01352	CDS	897				hypothetical protein
KICGOOOF_01353	CDS	1026	hrcA		COG1420	Heat-inducible transcription repressor HrcA
KICGOOOF_01354	CDS	1125	dnaJ2		COG0484	Chaperone protein DnaJ 2
KICGOOOF_01355	CDS	768	rsmE	2.1.1.193	COG1385	Ribosomal RNA small subunit methyltransferase E
KICGOOOF_01356	CDS	2709	ppdK	2.7.9.1	COG0574	Pyruvate, phosphate dikinase
KICGOOOF_01357	CDS	915			COG1702	PhoH-like protein
KICGOOOF_01358	CDS	453	ybeY	3.1.-.-	COG0319	Endoribonuclease YbeY
KICGOOOF_01359	CDS	1302				hypothetical protein
KICGOOOF_01360	CDS	915	era		COG1159	GTPase Era
KICGOOOF_01361	CDS	1578				hypothetical protein
KICGOOOF_01362	CDS	852	stp_1	3.1.3.16	COG0631	Serine/threonine phosphatase stp
KICGOOOF_01363	CDS	1455				hypothetical protein
KICGOOOF_01364	CDS	1797	leuA	2.3.3.13	COG0119	2-isopropylmalate synthase
KICGOOOF_01365	CDS	732	recO_1		COG1381	DNA repair protein RecO
KICGOOOF_01366	CDS	792		2.5.1.88	COG0020	Trans,polycis-polyprenyl diphosphate synthase ((2Z,6E)-farnesyl diphosphate specific)
KICGOOOF_01367	CDS	993				hypothetical protein
KICGOOOF_01368	CDS	801	btuD_5	7.6.2.8		Vitamin B12 import ATP-binding protein BtuD
KICGOOOF_01369	CDS	999	znuA		COG0803	High-affinity zinc uptake system binding-protein ZnuA
KICGOOOF_01370	CDS	1386	glyQS	6.1.1.14	COG0423	Glycine--tRNA ligase
KICGOOOF_01371	CDS	957	btuD_6	7.6.2.8		Vitamin B12 import ATP-binding protein BtuD
KICGOOOF_01372	CDS	825				hypothetical protein
KICGOOOF_01373	CDS	1233	desK	2.7.13.3	COG4585	Sensor histidine kinase DesK
KICGOOOF_01374	CDS	624	desR		COG2197	Transcriptional regulatory protein DesR
KICGOOOF_01375	CDS	396				hypothetical protein
KICGOOOF_01376	CDS	1200	dus	1.3.1.-	COG0042	putative tRNA-dihydrouridine synthase
KICGOOOF_01377	CDS	894	acbK	2.7.1.187		Acarbose 7(IV)-phosphotransferase
KICGOOOF_01378	CDS	1503	aml	3.2.1.1		Alpha-amylase
KICGOOOF_01379	CDS	1707	malL_2	3.2.1.10	COG0366	Oligo-1,6-glucosidase
KICGOOOF_01380	CDS	1065	degA_2		COG1609	HTH-type transcriptional regulator DegA
KICGOOOF_01381	CDS	1248	cycB_1		COG2182	Cyclodextrin-binding protein
KICGOOOF_01382	CDS	1620	malF		COG1175	Maltose/maltodextrin transport system permease protein MalF
KICGOOOF_01383	CDS	930	malG		COG3833	Maltose/maltodextrin transport system permease protein MalG
KICGOOOF_01384	CDS	1872	malZ	3.2.1.20	COG0366	Maltodextrin glucosidase
KICGOOOF_01385	CDS	1302	dgt		COG0232	Deoxyguanosinetriphosphate triphosphohydrolase-like protein
KICGOOOF_01386	CDS	1968	dnaG	2.7.7.-	COG0358	DNA primase
KICGOOOF_01387	CDS	903	lnrL_2	3.6.3.-	COG1131	Linearmycin resistance ATP-binding protein LnrL
KICGOOOF_01388	CDS	1059				hypothetical protein
KICGOOOF_01389	CDS	681				hypothetical protein
KICGOOOF_01390	CDS	738	speE	2.5.1.16		Polyamine aminopropyltransferase
KICGOOOF_01391	CDS	1041	rbsR_5		COG1609	Ribose operon repressor
KICGOOOF_01392	CDS	1194	galK	2.7.1.6	COG0153	Galactokinase
KICGOOOF_01393	CDS	972	galE_1	5.1.3.2	COG1087	UDP-glucose 4-epimerase
KICGOOOF_01394	tRNA	74				tRNA-Asn(gtt)
KICGOOOF_01395	CDS	507				hypothetical protein
KICGOOOF_01396	tRNA	76				tRNA-Met(cat)
KICGOOOF_01397	CDS	213				hypothetical protein
KICGOOOF_01398	CDS	537				hypothetical protein
KICGOOOF_01399	CDS	2133				hypothetical protein
KICGOOOF_01400	CDS	762				hypothetical protein
KICGOOOF_01401	CDS	489	def_1	3.5.1.88	COG0242	Peptide deformylase
KICGOOOF_01402	CDS	501				hypothetical protein
KICGOOOF_01403	CDS	1245	fabF	2.3.1.179		3-oxoacyl-[acyl-carrier-protein] synthase 2
KICGOOOF_01404	CDS	249	acpP			Acyl carrier protein
KICGOOOF_01405	CDS	1008	fabH	2.3.1.180	COG0332	3-oxoacyl-[acyl-carrier-protein] synthase 3
KICGOOOF_01406	CDS	975	fabD	2.3.1.39	COG0331	Malonyl CoA-acyl carrier protein transacylase
KICGOOOF_01407	CDS	1170			COG2508	putative protein
KICGOOOF_01408	CDS	561				hypothetical protein
KICGOOOF_01409	CDS	2802	aceE	1.2.4.1	COG2609	Pyruvate dehydrogenase E1 component
KICGOOOF_01410	CDS	420				putative protein
KICGOOOF_01411	tRNA	76				tRNA-Val(tac)
KICGOOOF_01412	CDS	1221			COG0327	GTP cyclohydrolase 1 type 2
KICGOOOF_01413	CDS	723			COG1579	putative protein
KICGOOOF_01414	CDS	666			COG0328	Bifunctional protein
KICGOOOF_01415	CDS	2562				hypothetical protein
KICGOOOF_01416	CDS	801	bceA		COG1136	Bacitracin export ATP-binding protein BceA
KICGOOOF_01417	CDS	759	ycgR			Flagellar brake protein YcgR
KICGOOOF_01418	CDS	780	ppgK_1	2.7.1.63	COG1940	Polyphosphate glucokinase
KICGOOOF_01419	CDS	873	map_1	3.4.11.18	COG0024	Methionine aminopeptidase 2
KICGOOOF_01420	CDS	177				hypothetical protein
KICGOOOF_01421	CDS	810	panB	2.1.2.11	COG0413	3-methyl-2-oxobutanoate hydroxymethyltransferase
KICGOOOF_01422	CDS	1695	nadE	6.3.5.1	COG0171	Glutamine-dependent NAD(+) synthetase
KICGOOOF_01423	CDS	1338	glnA	6.3.1.2	COG0174	Glutamine synthetase
KICGOOOF_01424	CDS	3048	glnE		COG1391	Bifunctional glutamine synthetase adenylyltransferase/adenylyl-removing enzyme
KICGOOOF_01425	CDS	1425	glnA1	6.3.1.2	COG0174	Glutamine synthetase
KICGOOOF_01426	CDS	522				hypothetical protein
KICGOOOF_01427	CDS	741				putative protein
KICGOOOF_01428	CDS	987	lipA	2.8.1.8	COG0320	Lipoyl synthase
KICGOOOF_01429	CDS	519				hypothetical protein
KICGOOOF_01430	CDS	678	lipB	2.3.1.181	COG0321	Octanoyltransferase
KICGOOOF_01431	CDS	1029	iolW	1.1.1.371	COG0673	scyllo-inositol 2-dehydrogenase (NADP(+)) IolW
KICGOOOF_01432	CDS	1344				hypothetical protein
KICGOOOF_01433	CDS	900			COG1090	Epimerase family protein
KICGOOOF_01434	CDS	1878	dlaT	2.3.1.12	COG0508	Dihydrolipoyllysine-residue acetyltransferase component of pyruvate dehydrogenase complex
KICGOOOF_01435	CDS	1380	pdhD	1.8.1.4		Dihydrolipoyl dehydrogenase
KICGOOOF_01436	CDS	291				hypothetical protein
KICGOOOF_01437	CDS	1479	pepA_2	3.4.11.1	COG0260	putative cytosol aminopeptidase
KICGOOOF_01438	CDS	360				hypothetical protein
KICGOOOF_01439	CDS	390				hypothetical protein
KICGOOOF_01440	CDS	1050	pyrD	1.3.5.2	COG0167	Dihydroorotate dehydrogenase (quinone)
KICGOOOF_01441	CDS	207				hypothetical protein
KICGOOOF_01442	CDS	531				putative protein
KICGOOOF_01443	CDS	1410	dapE_2	3.5.1.18		Succinyl-diaminopimelate desuccinylase
KICGOOOF_01444	CDS	600	inhA_1	4.2.1.103		Isonitrile hydratase
KICGOOOF_01445	CDS	1206	nadA	2.5.1.72		Quinolinate synthase A
KICGOOOF_01446	CDS	1188	garK	2.7.1.165	COG1929	Glycerate 2-kinase
KICGOOOF_01447	CDS	351				Protein
KICGOOOF_01448	CDS	249	tusA_2			Sulfur carrier protein TusA
KICGOOOF_01449	CDS	1194	nifS	2.8.1.7	COG1104	Cysteine desulfurase NifS
KICGOOOF_01450	CDS	828	ctaC	1.9.3.1	COG1622	Cytochrome c oxidase subunit 2
KICGOOOF_01451	CDS	1803	ctaD	1.9.3.1	COG0843	putative cytochrome c oxidase subunit 1
KICGOOOF_01452	CDS	399				hypothetical protein
KICGOOOF_01453	CDS	705				hypothetical protein
KICGOOOF_01454	CDS	621	sodA	1.15.1.1	COG0605	Superoxide dismutase [Mn]
KICGOOOF_01455	CDS	1695	qcrB_1	7.1.1.8	COG1290	Cytochrome bc1 complex cytochrome b subunit
KICGOOOF_01456	CDS	1032	qcrA		COG0723	Cytochrome bc1 complex Rieske iron-sulfur subunit
KICGOOOF_01457	CDS	786	qcrC	7.1.1.8	COG2010	Cytochrome bc1 complex cytochrome c subunit
KICGOOOF_01458	CDS	600	ctaE	1.9.3.1	COG1845	putative cytochrome c oxidase subunit 3
KICGOOOF_01459	CDS	429			COG0784	putative response regulatory protein
KICGOOOF_01460	CDS	1059	trpD	2.4.2.18	COG0547	Anthranilate phosphoribosyltransferase
KICGOOOF_01461	CDS	282				hypothetical protein
KICGOOOF_01462	CDS	1917		3.1.-.-	COG0322	Putative bifunctional exonuclease/endonuclease protein
KICGOOOF_01463	CDS	198				hypothetical protein
KICGOOOF_01464	CDS	1812		6.2.1.3	COG1022	Long-chain-fatty-acid--CoA ligase FadD15
KICGOOOF_01465	CDS	951	glkA_2	2.7.1.2		Glucokinase
KICGOOOF_01466	CDS	525				hypothetical protein
KICGOOOF_01467	CDS	780				hypothetical protein
KICGOOOF_01468	CDS	1224	pfp_1	2.7.1.90		Pyrophosphate--fructose 6-phosphate 1-phosphotransferase
KICGOOOF_01469	CDS	1353	aroH	2.5.1.54	COG3200	Phospho-2-dehydro-3-deoxyheptonate aldolase
KICGOOOF_01470	CDS	2070	pknD_1	2.7.11.1		Serine/threonine-protein kinase PknD
KICGOOOF_01471	CDS	1203				hypothetical protein
KICGOOOF_01472	CDS	414				hypothetical protein
KICGOOOF_01473	CDS	1110				hypothetical protein
KICGOOOF_01474	CDS	477				hypothetical protein
KICGOOOF_01475	CDS	1122				hypothetical protein
KICGOOOF_01476	CDS	396				Universal stress protein
KICGOOOF_01477	CDS	1566	rpoD			RNA polymerase sigma factor RpoD
KICGOOOF_01478	CDS	288				hypothetical protein
KICGOOOF_01479	CDS	2130	gyrB_1	5.6.2.2	COG0187	DNA gyrase subunit B
KICGOOOF_01480	CDS	810	ylmA	3.6.3.-	COG1119	putative ABC transporter ATP-binding protein YlmA
KICGOOOF_01481	CDS	480				hypothetical protein
KICGOOOF_01482	CDS	1236				hypothetical protein
KICGOOOF_01483	CDS	705				hypothetical protein
KICGOOOF_01484	CDS	1740			COG1132	putative ABC transporter ATP-binding protein
KICGOOOF_01485	CDS	1980		7.6.2.-	COG1132	Fatty acid ABC transporter ATP-binding/permease protein
KICGOOOF_01486	CDS	1359				hypothetical protein
KICGOOOF_01487	CDS	840	rlmB	2.1.1.185		23S rRNA (guanosine-2'-O-)-methyltransferase RlmB
KICGOOOF_01488	CDS	567				hypothetical protein
KICGOOOF_01489	CDS	543				hypothetical protein
KICGOOOF_01490	CDS	804				hypothetical protein
KICGOOOF_01491	CDS	1740	dinB	2.7.7.7		DNA polymerase IV
KICGOOOF_01492	CDS	3438	dnaE2	2.7.7.7	COG0587	Error-prone DNA polymerase
KICGOOOF_01493	CDS	1248			COG0628	Putative transport protein
KICGOOOF_01494	tRNA	85				tRNA-Leu(gag)
KICGOOOF_01495	CDS	2373				hypothetical protein
KICGOOOF_01496	CDS	1143				hypothetical protein
KICGOOOF_01497	CDS	1635				hypothetical protein
KICGOOOF_01498	CDS	915	lgt_1	2.5.1.145	COG0682	Phosphatidylglycerol--prolipoprotein diacylglyceryl transferase
KICGOOOF_01499	CDS	990				hypothetical protein
KICGOOOF_01500	CDS	645	menH_3	4.2.99.20		2-succinyl-6-hydroxy-2,4-cyclohexadiene-1-carboxylate synthase
KICGOOOF_01501	CDS	924				hypothetical protein
KICGOOOF_01502	CDS	774		2.7.1.-		putative ketoamine kinase
KICGOOOF_01503	CDS	516	lrp_2		COG1522	Leucine-responsive regulatory protein
KICGOOOF_01504	CDS	1128	ald	1.4.1.1	COG0686	Alanine dehydrogenase
KICGOOOF_01505	CDS	2097	dcp	3.4.15.5	COG0339	Dipeptidyl carboxypeptidase
KICGOOOF_01506	CDS	1356	dapE_3	3.5.1.18		Succinyl-diaminopimelate desuccinylase
KICGOOOF_01507	CDS	246				hypothetical protein
KICGOOOF_01508	CDS	309				hypothetical protein
KICGOOOF_01509	CDS	969	yajO_3	1.1.-.-	COG0667	1-deoxyxylulose-5-phosphate synthase YajO
KICGOOOF_01510	CDS	912	uppP_1	3.6.1.27	COG1968	Undecaprenyl-diphosphatase
KICGOOOF_01511	CDS	1032				hypothetical protein
KICGOOOF_01512	CDS	1263	mshC	6.3.1.13	COG0215	L-cysteine:1D-myo-inositol 2-amino-2-deoxy-alpha-D-glucopyranoside ligase
KICGOOOF_01513	CDS	855				hypothetical protein
KICGOOOF_01514	CDS	672	gph_2	3.1.3.18		Phosphoglycolate phosphatase
KICGOOOF_01515	CDS	987				hypothetical protein
KICGOOOF_01516	CDS	1134				hypothetical protein
KICGOOOF_01517	CDS	1035	trmI	2.1.1.220	COG2519	tRNA (adenine(58)-N(1))-methyltransferase TrmI
KICGOOOF_01518	CDS	1635	mpa		COG0464	Proteasome-associated ATPase
KICGOOOF_01519	CDS	1602	dop	3.4.-.-		Depupylase
KICGOOOF_01520	CDS	4179				hypothetical protein
KICGOOOF_01521	CDS	195	pup			Prokaryotic ubiquitin-like protein Pup
KICGOOOF_01522	CDS	843	prcB	3.4.25.1	COG0638	Proteasome subunit beta
KICGOOOF_01523	CDS	813	prcA	3.4.25.1	COG0638	Proteasome subunit alpha
KICGOOOF_01524	CDS	1362	pafA	6.3.1.19		Pup--protein ligase
KICGOOOF_01525	CDS	864				hypothetical protein
KICGOOOF_01526	CDS	771	hisF	4.3.2.10	COG0107	Imidazole glycerol phosphate synthase subunit HisF
KICGOOOF_01527	CDS	396	hisI	3.5.4.19	COG0139	Phosphoribosyl-AMP cyclohydrolase
KICGOOOF_01528	CDS	1587	trpE	4.1.3.27	COG0147	Anthranilate synthase component 1
KICGOOOF_01529	CDS	726				hypothetical protein
KICGOOOF_01530	CDS	303				hypothetical protein
KICGOOOF_01531	CDS	651				hypothetical protein
KICGOOOF_01532	CDS	813	trpC	4.1.1.48	COG0134	Indole-3-glycerol phosphate synthase
KICGOOOF_01533	CDS	1308	trpB	4.2.1.20	COG0133	Tryptophan synthase beta chain
KICGOOOF_01534	CDS	822	trpA	4.2.1.20	COG0159	Tryptophan synthase alpha chain
KICGOOOF_01535	CDS	885	lgt_2	2.5.1.145	COG0682	Phosphatidylglycerol--prolipoprotein diacylglyceryl transferase
KICGOOOF_01536	CDS	4566	gltB	1.4.1.13	COG0067	Glutamate synthase [NADPH] large chain
KICGOOOF_01537	CDS	1476	gltD_2	1.4.1.13	COG0493	Glutamate synthase [NADPH] small chain
KICGOOOF_01538	CDS	1437	pyk	2.7.1.40	COG0469	Pyruvate kinase
KICGOOOF_01539	CDS	186				hypothetical protein
KICGOOOF_01540	CDS	300	yjdJ		COG2388	putative protein YjdJ
KICGOOOF_01541	CDS	2289		3.2.1.-		Beta-xylosidase
KICGOOOF_01542	CDS	384	mscL_2		COG1970	Large-conductance mechanosensitive channel
KICGOOOF_01543	CDS	1470	sqr	1.8.5.4	COG0446	Sulfide-quinone reductase
KICGOOOF_01544	CDS	171				hypothetical protein
KICGOOOF_01545	CDS	1317	cysG_1		COG0007	Siroheme synthase
KICGOOOF_01546	CDS	918	ribX_1			Riboflavin transport system permease protein RibX
KICGOOOF_01547	CDS	780	btuD_7	7.6.2.8		Vitamin B12 import ATP-binding protein BtuD
KICGOOOF_01548	CDS	1128				hypothetical protein
KICGOOOF_01549	CDS	1308	cysNC		COG0529	Bifunctional enzyme CysN/CysC
KICGOOOF_01550	CDS	963	cysD	2.7.7.4	COG0175	Sulfate adenylyltransferase subunit 2
KICGOOOF_01551	CDS	714	cysH	1.8.4.8	COG0175	putative phosphoadenosine phosphosulfate reductase
KICGOOOF_01552	CDS	1734	sir	1.8.7.1	COG0155	Sulfite reductase [ferredoxin]
KICGOOOF_01553	CDS	1500				hypothetical protein
KICGOOOF_01554	CDS	702				hypothetical protein
KICGOOOF_01555	CDS	645	folE_1	3.5.4.16	COG0302	GTP cyclohydrolase 1
KICGOOOF_01556	CDS	1212	camA_1	1.18.1.5		Putidaredoxin reductase CamA
KICGOOOF_01557	CDS	1140			COG0582	Putative prophage phiRv2 integrase
KICGOOOF_01558	CDS	198				hypothetical protein
KICGOOOF_01559	CDS	786				IS21 family transposase ISAau2
KICGOOOF_01560	CDS	1242				hypothetical protein
KICGOOOF_01561	CDS	180				hypothetical protein
KICGOOOF_01562	CDS	600				hypothetical protein
KICGOOOF_01563	CDS	1440				hypothetical protein
KICGOOOF_01564	CDS	864				hypothetical protein
KICGOOOF_01565	CDS	900				hypothetical protein
KICGOOOF_01566	CDS	201				hypothetical protein
KICGOOOF_01567	CDS	414				hypothetical protein
KICGOOOF_01568	CDS	426				hypothetical protein
KICGOOOF_01569	CDS	444				hypothetical protein
KICGOOOF_01570	CDS	2916				hypothetical protein
KICGOOOF_01571	CDS	1092				hypothetical protein
KICGOOOF_01572	CDS	393				hypothetical protein
KICGOOOF_01573	CDS	423				hypothetical protein
KICGOOOF_01574	CDS	324				hypothetical protein
KICGOOOF_01575	CDS	1116				hypothetical protein
KICGOOOF_01576	CDS	1428				hypothetical protein
KICGOOOF_01577	CDS	1281				hypothetical protein
KICGOOOF_01578	CDS	1101				hypothetical protein
KICGOOOF_01579	CDS	1809				hypothetical protein
KICGOOOF_01580	CDS	729				hypothetical protein
KICGOOOF_01581	CDS	999				hypothetical protein
KICGOOOF_01582	CDS	1905				hypothetical protein
KICGOOOF_01583	CDS	288			COG2963	Insertion element IS6110 uncharacterized 12.0 kDa protein
KICGOOOF_01584	CDS	876				IS3 family transposase ISAar24
KICGOOOF_01585	CDS	369				hypothetical protein
KICGOOOF_01586	CDS	3336	recD2_3	3.6.4.12		ATP-dependent RecD-like DNA helicase
KICGOOOF_01587	CDS	426				hypothetical protein
KICGOOOF_01588	CDS	1416				hypothetical protein
KICGOOOF_01589	CDS	1236	recO_2			DNA repair protein RecO
KICGOOOF_01590	CDS	831				hypothetical protein
KICGOOOF_01591	CDS	6561				hypothetical protein
KICGOOOF_01592	CDS	1149			COG0582	Putative prophage phiRv2 integrase
KICGOOOF_01593	CDS	861				IS3 family transposase ISBli17
KICGOOOF_01594	CDS	285				hypothetical protein
KICGOOOF_01595	CDS	318				hypothetical protein
KICGOOOF_01596	CDS	312				hypothetical protein
KICGOOOF_01597	CDS	726				hypothetical protein
KICGOOOF_01598	CDS	633				hypothetical protein
KICGOOOF_01599	CDS	279	higB_2	3.1.-.-		Endoribonuclease HigB
KICGOOOF_01600	CDS	288				hypothetical protein
KICGOOOF_01601	CDS	1152				hypothetical protein
KICGOOOF_01602	CDS	300				hypothetical protein
KICGOOOF_01603	CDS	417				hypothetical protein
KICGOOOF_01604	CDS	438				hypothetical protein
KICGOOOF_01605	CDS	447				hypothetical protein
KICGOOOF_01606	CDS	486				hypothetical protein
KICGOOOF_01607	CDS	285			COG0640	HTH-type transcriptional regulator
KICGOOOF_01608	CDS	2265				hypothetical protein
KICGOOOF_01609	CDS	1023	sasA_6	2.7.-.-		Adaptive-response sensory-kinase SasA
KICGOOOF_01610	CDS	666	arlR_2		COG0745	Response regulator ArlR
KICGOOOF_01611	CDS	690			COG0586	putative membrane protein
KICGOOOF_01612	CDS	795				hypothetical protein
KICGOOOF_01613	CDS	2802	recD2_4	3.6.4.12		ATP-dependent RecD-like DNA helicase
KICGOOOF_01614	CDS	201				hypothetical protein
KICGOOOF_01615	CDS	405				hypothetical protein
KICGOOOF_01616	CDS	927				hypothetical protein
KICGOOOF_01617	tRNA	75				tRNA-Leu(caa)
KICGOOOF_01618	CDS	678	pdtaR		COG3707	putative transcriptional regulatory protein pdtaR
KICGOOOF_01619	CDS	714				hypothetical protein
KICGOOOF_01620	CDS	444	entH	3.1.2.-	COG2050	Proofreading thioesterase EntH
KICGOOOF_01621	CDS	2658	polA	2.7.7.7	COG0258	DNA polymerase I
KICGOOOF_01622	CDS	825	COQ5_2	2.1.1.163		2-methoxy-6-polyprenyl-1,4-benzoquinol methylase, mitochondrial
KICGOOOF_01623	CDS	1026	pfp_2	2.7.1.90		Pyrophosphate--fructose 6-phosphate 1-phosphotransferase
KICGOOOF_01624	CDS	1551	rpsA		COG0539	30S ribosomal protein S1
KICGOOOF_01625	CDS	654	coaE	2.7.1.24	COG0237	Dephospho-CoA kinase
KICGOOOF_01626	CDS	966				hypothetical protein
KICGOOOF_01627	CDS	390				hypothetical protein
KICGOOOF_01628	CDS	2106	uvrB		COG0556	UvrABC system protein B
KICGOOOF_01629	CDS	1020			COG0861	putative membrane protein
KICGOOOF_01630	CDS	1056			COG0861	putative membrane protein
KICGOOOF_01631	CDS	291				hypothetical protein
KICGOOOF_01632	CDS	1167	ydbM	1.3.99.-		Putative acyl-CoA dehydrogenase YdbM
KICGOOOF_01633	CDS	1716	fadD	6.2.1.3	COG0318	Long-chain-fatty-acid--CoA ligase
KICGOOOF_01634	CDS	708	gloC	3.1.2.6	COG0491	Hydroxyacylglutathione hydrolase GloC
KICGOOOF_01635	CDS	1836		3.2.1.28	COG3387	Trehalase
KICGOOOF_01636	CDS	2862	uvrA_1		COG0178	UvrABC system protein A
KICGOOOF_01637	CDS	498				hypothetical protein
KICGOOOF_01638	CDS	2067	uvrC		COG0322	UvrABC system protein C
KICGOOOF_01639	CDS	945			COG1660	Nucleotide-binding protein
KICGOOOF_01640	CDS	945			COG0391	Putative gluconeogenesis factor
KICGOOOF_01641	CDS	981	whiA			putative cell division protein WhiA
KICGOOOF_01642	CDS	1005	gap_2	1.2.1.12	COG0057	Glyceraldehyde-3-phosphate dehydrogenase
KICGOOOF_01643	CDS	1200	pgk	2.7.2.3	COG0126	Phosphoglycerate kinase
KICGOOOF_01644	CDS	795	tpiA	5.3.1.1	COG0149	Triosephosphate isomerase
KICGOOOF_01645	CDS	243	secG		COG1314	putative protein-export membrane protein SecG
KICGOOOF_01646	CDS	348	rbpA_1			RNA polymerase-binding protein RbpA
KICGOOOF_01647	CDS	1470	trmR	2.1.1.-		tRNA 5-hydroxyuridine methyltransferase
KICGOOOF_01648	CDS	918				hypothetical protein
KICGOOOF_01649	CDS	1542	zwf2	1.1.1.49	COG0364	Glucose-6-phosphate 1-dehydrogenase 2
KICGOOOF_01650	CDS	1161	tal_2	2.2.1.2	COG0176	Transaldolase
KICGOOOF_01651	CDS	2181	tkt	2.2.1.1	COG0021	Transketolase
KICGOOOF_01652	CDS	954	ctaB	2.5.1.141	COG0109	Protoheme IX farnesyltransferase
KICGOOOF_01653	CDS	939	xerD_1		COG4974	Tyrosine recombinase XerD
KICGOOOF_01654	CDS	861			COG1192	putative protein
KICGOOOF_01655	CDS	918	scpA			Segregation and condensation protein A
KICGOOOF_01656	CDS	735	scpB			Segregation and condensation protein B
KICGOOOF_01657	CDS	735		5.4.99.-	COG1187	putative RNA pseudouridine synthase
KICGOOOF_01658	CDS	1110				hypothetical protein
KICGOOOF_01659	CDS	711	cmk	2.7.4.25	COG0283	Cytidylate kinase
KICGOOOF_01660	CDS	696				hypothetical protein
KICGOOOF_01661	CDS	1545	der		COG1160	GTPase Der
KICGOOOF_01662	CDS	1230	camA_2	1.18.1.5		Putidaredoxin reductase CamA
KICGOOOF_01663	tRNA	75				tRNA-Pro(ggg)
KICGOOOF_01664	CDS	960				hypothetical protein
KICGOOOF_01665	CDS	330				hypothetical protein
KICGOOOF_01666	CDS	447				hypothetical protein
KICGOOOF_01667	CDS	921				hypothetical protein
KICGOOOF_01668	CDS	1401				hypothetical protein
KICGOOOF_01669	CDS	432				hypothetical protein
KICGOOOF_01670	CDS	222				hypothetical protein
KICGOOOF_01671	CDS	534				hypothetical protein
KICGOOOF_01672	CDS	1710	atpA_2	7.1.2.2	COG1155	V-type ATP synthase alpha chain
KICGOOOF_01673	CDS	1398	atpB_2		COG1156	V-type ATP synthase beta chain
KICGOOOF_01674	CDS	630	atpD_2			V-type ATP synthase subunit D
KICGOOOF_01675	CDS	450				hypothetical protein
KICGOOOF_01676	CDS	1221				hypothetical protein
KICGOOOF_01677	CDS	378				hypothetical protein
KICGOOOF_01678	CDS	582				hypothetical protein
KICGOOOF_01679	CDS	108				hypothetical protein
KICGOOOF_01680	CDS	1980				hypothetical protein
KICGOOOF_01681	CDS	525				hypothetical protein
KICGOOOF_01682	CDS	1650		1.3.99.-	COG3573	KsdD-like steroid dehydrogenase
KICGOOOF_01683	CDS	1227	mdtG			Multidrug resistance protein MdtG
KICGOOOF_01684	CDS	747				hypothetical protein
KICGOOOF_01685	CDS	906	folP	2.5.1.15	COG0294	Dihydropteroate synthase
KICGOOOF_01686	CDS	348				hypothetical protein
KICGOOOF_01687	CDS	1548				hypothetical protein
KICGOOOF_01688	CDS	999	adhA	1.1.1.1	COG1064	putative alcohol dehydrogenase AdhA
KICGOOOF_01689	CDS	1614				putative protein
KICGOOOF_01690	CDS	795	tcyC_1	3.6.3.-	COG1126	L-cystine import ATP-binding protein TcyC
KICGOOOF_01691	CDS	1017				hypothetical protein
KICGOOOF_01692	CDS	930				hypothetical protein
KICGOOOF_01693	CDS	1284	purT	2.1.2.-	COG0027	Formate-dependent phosphoribosylglycinamide formyltransferase
KICGOOOF_01694	CDS	375				hypothetical protein
KICGOOOF_01695	CDS	948				hypothetical protein
KICGOOOF_01696	CDS	1857	nhaA_2			Na(+)/H(+) antiporter NhaA
KICGOOOF_01697	CDS	717				hypothetical protein
KICGOOOF_01698	CDS	807				hypothetical protein
KICGOOOF_01699	CDS	729				hypothetical protein
KICGOOOF_01700	CDS	528				hypothetical protein
KICGOOOF_01701	CDS	315	tusE	2.8.1.-	COG2920	Sulfurtransferase TusE
KICGOOOF_01702	CDS	1227				hypothetical protein
KICGOOOF_01703	CDS	285				hypothetical protein
KICGOOOF_01704	CDS	225				hypothetical protein
KICGOOOF_01705	CDS	189				hypothetical protein
KICGOOOF_01706	CDS	495				hypothetical protein
KICGOOOF_01707	CDS	1065	hcaB_3	1.3.1.87		3-phenylpropionate-dihydrodiol/cinnamic acid-dihydrodiol dehydrogenase
KICGOOOF_01708	CDS	717				hypothetical protein
KICGOOOF_01709	CDS	1767	ydaP		COG0028	Putative thiamine pyrophosphate-containing protein YdaP
KICGOOOF_01710	CDS	993	zupT			Zinc transporter ZupT
KICGOOOF_01711	CDS	1968	kup			Low affinity potassium transport system protein kup
KICGOOOF_01712	CDS	933				putative HTH-type transcriptional regulator
KICGOOOF_01713	CDS	1023				hypothetical protein
KICGOOOF_01714	CDS	1197				hypothetical protein
KICGOOOF_01715	CDS	1038				hypothetical protein
KICGOOOF_01716	CDS	549				hypothetical protein
KICGOOOF_01717	CDS	1071	rppA	2.3.1.233		1,3,6,8-tetrahydroxynaphthalene synthase
KICGOOOF_01718	CDS	342	csgA			C-factor
KICGOOOF_01719	CDS	957		1.3.1.103		2-haloacrylate reductase
KICGOOOF_01720	CDS	582				hypothetical protein
KICGOOOF_01721	CDS	300				hypothetical protein
KICGOOOF_01722	CDS	435				hypothetical protein
KICGOOOF_01723	CDS	1086		4.2.1.156	COG4948	L-talarate/galactarate dehydratase
KICGOOOF_01724	CDS	1674	mpdB	1.1.1.400		2-methyl-1,2-propanediol dehydrogenase
KICGOOOF_01725	CDS	762				hypothetical protein
KICGOOOF_01726	CDS	489				hypothetical protein
KICGOOOF_01727	CDS	2718				hypothetical protein
KICGOOOF_01728	CDS	3234				hypothetical protein
KICGOOOF_01729	CDS	684	ytrE		COG1136	ABC transporter ATP-binding protein YtrE
KICGOOOF_01730	CDS	972	btuD_8	7.6.2.8		Vitamin B12 import ATP-binding protein BtuD
KICGOOOF_01731	CDS	3267				hypothetical protein
KICGOOOF_01732	CDS	3084				hypothetical protein
KICGOOOF_01733	CDS	582				hypothetical protein
KICGOOOF_01734	CDS	696				hypothetical protein
KICGOOOF_01735	CDS	951				hypothetical protein
KICGOOOF_01736	CDS	375				hypothetical protein
KICGOOOF_01737	CDS	762				hypothetical protein
KICGOOOF_01738	CDS	705				hypothetical protein
KICGOOOF_01739	CDS	660	sigK_1		COG1595	ECF RNA polymerase sigma factor SigK
KICGOOOF_01740	CDS	765	rskA			Anti-sigma-K factor RskA
KICGOOOF_01741	CDS	1011	rbsR_6		COG1609	Ribose operon repressor
KICGOOOF_01742	CDS	849	ngcF_3		COG1175	Diacetylchitobiose uptake system permease protein NgcF
KICGOOOF_01743	CDS	837	dasC_3		COG0395	Diacetylchitobiose uptake system permease protein DasC
KICGOOOF_01744	CDS	1308	yesO		COG1653	Putative ABC transporter substrate-binding protein YesO
KICGOOOF_01745	CDS	1176				hypothetical protein
KICGOOOF_01746	CDS	1356				hypothetical protein
KICGOOOF_01747	CDS	903	rbsK_2	2.7.1.15		Ribokinase
KICGOOOF_01748	CDS	2028	egtB	1.14.99.50		Hercynine oxygenase
KICGOOOF_01749	CDS	1209	smtA	2.8.3.22	COG1804	Succinyl-CoA--L-malate CoA-transferase alpha subunit
KICGOOOF_01750	CDS	834	mcl2	3.1.2.30	COG2301	(3S)-malyl-CoA thioesterase
KICGOOOF_01751	CDS	957	cdhR		COG4977	HTH-type transcriptional regulator CdhR
KICGOOOF_01752	CDS	390				hypothetical protein
KICGOOOF_01753	CDS	657		3.2.2.-	COG2094	Putative 3-methyladenine DNA glycosylase
KICGOOOF_01754	CDS	573				hypothetical protein
KICGOOOF_01755	CDS	555				hypothetical protein
KICGOOOF_01756	CDS	1680	ubiB	2.7.-.-	COG0661	putative protein kinase UbiB
KICGOOOF_01757	CDS	1206				hypothetical protein
KICGOOOF_01758	CDS	1782		4.2.1.53	COG4716	Oleate hydratase
KICGOOOF_01759	CDS	651				hypothetical protein
KICGOOOF_01760	CDS	510				hypothetical protein
KICGOOOF_01761	CDS	621				hypothetical protein
KICGOOOF_01762	CDS	282				hypothetical protein
KICGOOOF_01763	CDS	651				hypothetical protein
KICGOOOF_01764	CDS	603	lgt_3	2.5.1.145		Phosphatidylglycerol--prolipoprotein diacylglyceryl transferase
KICGOOOF_01765	CDS	2388	copA	7.2.2.8	COG2217	Copper-exporting P-type ATPase
KICGOOOF_01766	CDS	231				hypothetical protein
KICGOOOF_01767	CDS	1125	sasA_7	2.7.-.-		Adaptive-response sensory-kinase SasA
KICGOOOF_01768	CDS	690	walR_2		COG0745	Transcriptional regulatory protein WalR
KICGOOOF_01769	CDS	330				hypothetical protein
KICGOOOF_01770	CDS	990				hypothetical protein
KICGOOOF_01771	CDS	627				hypothetical protein
KICGOOOF_01772	CDS	888				hypothetical protein
KICGOOOF_01773	CDS	1023	cotSA	2.4.-.-	COG0438	Spore coat protein SA
KICGOOOF_01774	CDS	678				hypothetical protein
KICGOOOF_01775	CDS	438				hypothetical protein
KICGOOOF_01776	CDS	372				hypothetical protein
KICGOOOF_01777	CDS	1539		2.4.1.281		4-O-beta-D-mannosyl-D-glucose phosphorylase
KICGOOOF_01778	CDS	1017				hypothetical protein
KICGOOOF_01779	CDS	1125	mshA_6	2.4.1.250		D-inositol-3-phosphate glycosyltransferase
KICGOOOF_01780	tRNA	75				tRNA-Val(gac)
KICGOOOF_01781	tRNA	72				tRNA-Cys(gca)
KICGOOOF_01782	tRNA	74				tRNA-Gly(gcc)
KICGOOOF_01783	CDS	1080	pabB	2.6.1.85	COG0147	Aminodeoxychorismate synthase component 1
KICGOOOF_01784	CDS	429	ssgB			Sporulation-specific cell division protein SsgB
KICGOOOF_01785	tRNA	73				tRNA-Val(cac)
KICGOOOF_01786	CDS	2001	thrS	6.1.1.3	COG0441	Threonine--tRNA ligase
KICGOOOF_01787	CDS	576		2.7.7.53	COG0537	AP-4-A phosphorylase
KICGOOOF_01788	CDS	612		2.7.8.-	COG0558	Phosphatidylinositol phosphate synthase
KICGOOOF_01789	CDS	972		2.3.1.265	COG1560	Phosphatidylinositol mannoside acyltransferase
KICGOOOF_01790	CDS	1224	pimA_2	2.4.1.345	COG0438	Phosphatidyl-myo-inositol mannosyltransferase
KICGOOOF_01791	CDS	654				hypothetical protein
KICGOOOF_01792	CDS	912	pdxS	4.3.3.6	COG0214	Pyridoxal 5'-phosphate synthase subunit PdxS
KICGOOOF_01793	CDS	597	rppH_2	3.6.1.-		RNA pyrophosphohydrolase
KICGOOOF_01794	CDS	1269	kynU	3.7.1.3		Kynureninase
KICGOOOF_01795	CDS	603	pdxT	4.3.3.6	COG0311	Pyridoxal 5'-phosphate synthase subunit PdxT
KICGOOOF_01796	CDS	759			COG0217	putative transcriptional regulatory protein
KICGOOOF_01797	CDS	567	ruvC	3.1.22.4	COG0817	Crossover junction endodeoxyribonuclease RuvC
KICGOOOF_01798	CDS	621	ruvA	3.6.4.12	COG0632	Holliday junction ATP-dependent DNA helicase RuvA
KICGOOOF_01799	CDS	1074	ruvB	3.6.4.12	COG2255	Holliday junction ATP-dependent DNA helicase RuvB
KICGOOOF_01800	CDS	480				hypothetical protein
KICGOOOF_01801	CDS	1947	secD		COG0342	Protein translocase subunit SecD
KICGOOOF_01802	CDS	1098	secF		COG0341	Protein translocase subunit SecF
KICGOOOF_01803	CDS	564	apt	2.4.2.7	COG0503	Adenine phosphoribosyltransferase
KICGOOOF_01804	CDS	2310	relA		COG0317	Bifunctional (p)ppGpp synthase/hydrolase RelA
KICGOOOF_01805	CDS	468				hypothetical protein
KICGOOOF_01806	CDS	1746				hypothetical protein
KICGOOOF_01807	CDS	783				hypothetical protein
KICGOOOF_01808	CDS	759		3.-.-.-		putative protein
KICGOOOF_01809	CDS	1365	hisS	6.1.1.21	COG0124	Histidine--tRNA ligase
KICGOOOF_01810	CDS	1779	aspS	6.1.1.23	COG0173	Aspartate--tRNA(Asp/Asn) ligase
KICGOOOF_01811	CDS	783	mshD_2	2.3.1.189		Mycothiol acetyltransferase
KICGOOOF_01812	CDS	2244				hypothetical protein
KICGOOOF_01813	CDS	1395			COG2256	putative AAA domain-containing protein
KICGOOOF_01814	CDS	627	rpsD			30S ribosomal protein S4
KICGOOOF_01815	CDS	360				hypothetical protein
KICGOOOF_01816	CDS	363				hypothetical protein
KICGOOOF_01817	CDS	2694	alaS	6.1.1.7	COG0013	Alanine--tRNA ligase
KICGOOOF_01818	CDS	564		3.1.-.-	COG0816	Putative pre-16S rRNA nuclease
KICGOOOF_01819	CDS	1257	mltG	4.2.2.-		Endolytic murein transglycosylase
KICGOOOF_01820	CDS	861	aroE	1.1.1.25	COG0169	Shikimate dehydrogenase (NADP(+))
KICGOOOF_01821	CDS	1674	xpsE		COG2804	Type II secretion system protein E
KICGOOOF_01822	CDS	1512				hypothetical protein
KICGOOOF_01823	CDS	1233	epsF		COG1459	Type II secretion system protein F
KICGOOOF_01824	CDS	477				hypothetical protein
KICGOOOF_01825	CDS	447				hypothetical protein
KICGOOOF_01826	CDS	1665				hypothetical protein
KICGOOOF_01827	CDS	672				hypothetical protein
KICGOOOF_01828	CDS	1548				hypothetical protein
KICGOOOF_01829	CDS	819	pppA		COG1989	Prepilin peptidase PppA
KICGOOOF_01830	CDS	1065	ftsA			Cell division protein FtsA
KICGOOOF_01831	CDS	705				hypothetical protein
KICGOOOF_01832	CDS	828				hypothetical protein
KICGOOOF_01833	CDS	1191	aroC	4.2.3.5		Chorismate synthase
KICGOOOF_01834	CDS	588	aroK	2.7.1.71	COG0703	Shikimate kinase
KICGOOOF_01835	CDS	1122	aroB	4.2.3.4	COG0337	3-dehydroquinate synthase
KICGOOOF_01836	CDS	975				hypothetical protein
KICGOOOF_01837	CDS	648	qcrB_2		COG1290	Menaquinol-cytochrome c reductase cytochrome b subunit
KICGOOOF_01838	CDS	174				hypothetical protein
KICGOOOF_01839	CDS	510	aroQ	4.2.1.10	COG0757	3-dehydroquinate dehydratase
KICGOOOF_01840	CDS	651				hypothetical protein
KICGOOOF_01841	CDS	438				hypothetical protein
KICGOOOF_01842	CDS	564	efp		COG0231	Elongation factor P
KICGOOOF_01843	CDS	417	nusB		COG0781	Transcription antitermination protein NusB
KICGOOOF_01844	CDS	633	pyrR			Bifunctional protein pyrR
KICGOOOF_01845	CDS	1032	pyrB	2.1.3.2	COG0540	Aspartate carbamoyltransferase
KICGOOOF_01846	CDS	1308	pyrC	3.5.2.3	COG0044	Dihydroorotase
KICGOOOF_01847	CDS	528				hypothetical protein
KICGOOOF_01848	CDS	1239	carA_2	6.3.5.5	COG0505	Carbamoyl-phosphate synthase small chain
KICGOOOF_01849	CDS	3375	carB_2	6.3.5.5	COG0458	Carbamoyl-phosphate synthase large chain
KICGOOOF_01850	CDS	861	pyrF	4.1.1.23	COG0284	Orotidine 5'-phosphate decarboxylase
KICGOOOF_01851	CDS	312				hypothetical protein
KICGOOOF_01852	CDS	570	gmk	2.7.4.8	COG0194	Guanylate kinase
KICGOOOF_01853	CDS	270	rpoZ	2.7.7.6	COG1758	DNA-directed RNA polymerase subunit omega
KICGOOOF_01854	CDS	1197	coaBC		COG0452	Coenzyme A biosynthesis bifunctional protein CoaBC
KICGOOOF_01855	CDS	1203	metK	2.5.1.6	COG0192	S-adenosylmethionine synthase
KICGOOOF_01856	CDS	2085	priA	3.6.4.-	COG1198	putative primosomal protein N'
KICGOOOF_01857	CDS	618	gph_3	3.1.3.18		Phosphoglycolate phosphatase
KICGOOOF_01858	CDS	933	fmt	2.1.2.9	COG0223	Methionyl-tRNA formyltransferase
KICGOOOF_01859	CDS	1569		2.1.1.-	COG0144	Putative methyltransferase
KICGOOOF_01860	CDS	666	rpe	5.1.3.1	COG0036	Ribulose-phosphate 3-epimerase
KICGOOOF_01861	CDS	1080	ribD		COG0117	Riboflavin biosynthesis protein RibD
KICGOOOF_01862	CDS	624	ribE	2.5.1.9	COG0307	Riboflavin synthase
KICGOOOF_01863	CDS	1269	ribBA		COG0108	Riboflavin biosynthesis protein RibBA
KICGOOOF_01864	CDS	492	ribH	2.5.1.78		6,7-dimethyl-8-ribityllumazine synthase
KICGOOOF_01865	CDS	285	hisE	3.6.1.31	COG0140	Phosphoribosyl-ATP pyrophosphatase
KICGOOOF_01866	CDS	849	hisG	2.4.2.17	COG0040	ATP phosphoribosyltransferase
KICGOOOF_01867	CDS	435				hypothetical protein
KICGOOOF_01868	CDS	1110				hypothetical protein
KICGOOOF_01869	CDS	1032	pafB		COG2378	Protein PafB
KICGOOOF_01870	CDS	966	pafC		COG2378	Protein PafC
KICGOOOF_01871	CDS	330				hypothetical protein
KICGOOOF_01872	CDS	327	tatA			Sec-independent protein translocase protein TatA
KICGOOOF_01873	CDS	807	tatC		COG0805	Sec-independent protein translocase protein TatC
KICGOOOF_01874	CDS	912	dagK	2.7.1.107	COG1597	Diacylglycerol kinase
KICGOOOF_01875	CDS	1554	efpA_1			putative MFS-type transporter EfpA
KICGOOOF_01876	CDS	651				putative HTH-type transcriptional regulator
KICGOOOF_01877	CDS	2862	helY	3.6.4.-	COG4581	putative helicase HelY
KICGOOOF_01878	CDS	1641	nfdA	3.5.1.91		N-substituted formamide deformylase
KICGOOOF_01879	CDS	1566	lnt	2.3.1.269	COG0815	Apolipoprotein N-acyltransferase
KICGOOOF_01880	CDS	792	ppm1	2.4.1.-		Polyprenol monophosphomannose synthase
KICGOOOF_01881	CDS	345	rbpA_2			RNA polymerase-binding protein RbpA
KICGOOOF_01882	CDS	2364	uvrA_2			UvrABC system protein A
KICGOOOF_01883	CDS	555	sttH	3.5.2.19		Streptothricin hydrolase
KICGOOOF_01884	CDS	528				hypothetical protein
KICGOOOF_01885	CDS	153				hypothetical protein
KICGOOOF_01886	CDS	648				hypothetical protein
KICGOOOF_01887	CDS	768			COG1192	putative protein
KICGOOOF_01888	CDS	585			COG0789	putative HTH-type transcriptional regulator
KICGOOOF_01889	CDS	522			COG1259	putative protein
KICGOOOF_01890	CDS	798			COG0789	putative HTH-type transcriptional regulator
KICGOOOF_01891	CDS	483				putative protein
KICGOOOF_01892	CDS	1287				hypothetical protein
KICGOOOF_01893	CDS	333				hypothetical protein
KICGOOOF_01894	CDS	1017				hypothetical protein
KICGOOOF_01895	CDS	585	pgsA2	2.7.8.41	COG0558	Putative cardiolipin synthase
KICGOOOF_01896	CDS	423	yccU		COG1832	putative protein YccU
KICGOOOF_01897	CDS	1845	deaD	3.6.4.13	COG0513	ATP-dependent RNA helicase DeaD
KICGOOOF_01898	CDS	1056	ltaE	4.1.2.48		Low specificity L-threonine aldolase
KICGOOOF_01899	CDS	570				hypothetical protein
KICGOOOF_01900	CDS	414	zur		COG0735	Zinc uptake regulation protein
KICGOOOF_01901	CDS	1044	ycdX	3.1.3.-		phosphatase YcdX
KICGOOOF_01902	CDS	912	ku		COG1273	Non-homologous end joining protein Ku
KICGOOOF_01903	CDS	1482	nasD_1	1.7.1.4	COG1251	Nitrite reductase [NAD(P)H]
KICGOOOF_01904	CDS	2253	nasC	1.7.-.-	COG0243	Assimilatory nitrate reductase catalytic subunit
KICGOOOF_01905	CDS	1374	narK_1		COG2223	Nitrate/nitrite transporter NarK
KICGOOOF_01906	CDS	2586	nasD_2	1.7.1.4	COG1251	Nitrite reductase [NAD(P)H]
KICGOOOF_01907	CDS	417				hypothetical protein
KICGOOOF_01908	CDS	1257	cysG_2		COG0007	Siroheme synthase
KICGOOOF_01909	CDS	1128				hypothetical protein
KICGOOOF_01910	CDS	729				hypothetical protein
KICGOOOF_01911	CDS	939	ligD_1		COG1793	Multifunctional non-homologous end joining DNA repair protein LigD
KICGOOOF_01912	CDS	873	ligD_2		COG1793	Multifunctional non-homologous end joining protein LigD
KICGOOOF_01913	CDS	582	dps	1.16.-.-	COG0783	DNA protection during starvation protein
KICGOOOF_01914	CDS	1290				hypothetical protein
KICGOOOF_01915	CDS	210				hypothetical protein
KICGOOOF_01916	CDS	324				hypothetical protein
KICGOOOF_01917	CDS	354				hypothetical protein
KICGOOOF_01918	CDS	828	linC	1.1.1.-	COG1028	2,5-dichloro-2,5-cyclohexadiene-1,4-diol dehydrogenase
KICGOOOF_01919	CDS	669				hypothetical protein
KICGOOOF_01920	CDS	873				hypothetical protein
KICGOOOF_01921	CDS	2217	glgX_3	3.2.1.-	COG1523	Glycogen operon protein GlgX
KICGOOOF_01922	CDS	2508	treY	5.4.99.15		Maltooligosyl trehalose synthase
KICGOOOF_01923	CDS	1788	treZ	3.2.1.141	COG0296	Malto-oligosyltrehalose trehalohydrolase
KICGOOOF_01924	CDS	1092	zapE			Cell division protein ZapE
KICGOOOF_01925	CDS	486				hypothetical protein
KICGOOOF_01926	CDS	1251		6.3.1.12		D-aspartate ligase
KICGOOOF_01927	CDS	1164				hypothetical protein
KICGOOOF_01928	CDS	1041				hypothetical protein
KICGOOOF_01929	CDS	1461	gndA	1.1.1.44	COG0362	6-phosphogluconate dehydrogenase, NADP(+)-dependent, decarboxylating
KICGOOOF_01930	CDS	579				hypothetical protein
KICGOOOF_01931	CDS	486				hypothetical protein
KICGOOOF_01932	CDS	1347	rnd	3.1.13.5		Ribonuclease D
KICGOOOF_01933	CDS	1218	fadA	2.3.1.16	COG0183	3-ketoacyl-CoA thiolase FadA
KICGOOOF_01934	CDS	2118	fadJ		COG1024	Fatty acid oxidation complex subunit alpha
KICGOOOF_01935	CDS	2268	pflB_1	2.3.1.54		Formate acetyltransferase
KICGOOOF_01936	CDS	918	cutD	1.97.1.-		Choline trimethylamine-lyase activating enzyme
KICGOOOF_01937	CDS	2268	pflB_2	2.3.1.54		Formate acetyltransferase
KICGOOOF_01938	CDS	1890	dxs	2.2.1.7		1-deoxy-D-xylulose-5-phosphate synthase
KICGOOOF_01939	CDS	1455	guaB1	1.-.-.-	COG0516	putative oxidoreductase
KICGOOOF_01940	CDS	702				hypothetical protein
KICGOOOF_01941	CDS	663	nudL	3.6.1.-		putative Nudix hydrolase NudL
KICGOOOF_01942	CDS	2745	acnA	4.2.1.3	COG1048	Aconitate hydratase A
KICGOOOF_01943	CDS	177				hypothetical protein
KICGOOOF_01944	CDS	1224	rlmD	2.1.1.190	COG2265	23S rRNA (uracil(1939)-C(5))-methyltransferase RlmD
KICGOOOF_01945	CDS	2001	kimA_1		COG0531	Potassium transporter KimA
KICGOOOF_01946	CDS	651	trkA_1		COG0569	Trk system potassium uptake protein TrkA
KICGOOOF_01947	CDS	666	trkA_2		COG0569	Trk system potassium uptake protein TrkA
KICGOOOF_01948	CDS	702				hypothetical protein
KICGOOOF_01949	CDS	369				hypothetical protein
KICGOOOF_01950	CDS	720				hypothetical protein
KICGOOOF_01951	CDS	510	dut	3.6.1.23		Deoxyuridine 5'-triphosphate nucleotidohydrolase
KICGOOOF_01952	CDS	510				hypothetical protein
KICGOOOF_01953	CDS	300				hypothetical protein
KICGOOOF_01954	CDS	858	cysQ	3.1.3.7		3'(2'),5'-bisphosphate nucleotidase CysQ
KICGOOOF_01955	CDS	1077				hypothetical protein
KICGOOOF_01956	CDS	666	tdk	2.7.1.21		Thymidine kinase
KICGOOOF_01957	CDS	1176				hypothetical protein
KICGOOOF_01958	CDS	585				hypothetical protein
KICGOOOF_01959	CDS	2733				hypothetical protein
KICGOOOF_01960	CDS	2484	gyrA_1	5.6.2.2	COG0188	DNA gyrase subunit A
KICGOOOF_01961	CDS	762				hypothetical protein
KICGOOOF_01962	CDS	1209	glgM_1	2.4.1.342	COG0438	Alpha-maltose-1-phosphate synthase
KICGOOOF_01963	CDS	1242	glgC	2.7.7.27	COG0448	Glucose-1-phosphate adenylyltransferase
KICGOOOF_01964	CDS	663	serB	3.1.3.3		Phosphoserine phosphatase
KICGOOOF_01965	tRNA	88				tRNA-Thr(ggt)
KICGOOOF_01966	CDS	768	inhA_2	1.3.1.9	COG0623	Enoyl-[acyl-carrier-protein] reductase [NADH]
KICGOOOF_01967	CDS	744	fabG_3	1.1.1.100		3-oxoacyl-[acyl-carrier-protein] reductase FabG
KICGOOOF_01968	CDS	420				hypothetical protein
KICGOOOF_01969	CDS	264				hypothetical protein
KICGOOOF_01970	CDS	1026				hypothetical protein
KICGOOOF_01971	CDS	1599	ybiT		COG0488	putative ABC transporter ATP-binding protein YbiT
KICGOOOF_01972	CDS	684				hypothetical protein
KICGOOOF_01973	CDS	738	bioM	3.6.3.-	COG1122	Biotin transport ATP-binding protein BioM
KICGOOOF_01974	CDS	636	bioN		COG0619	Energy-coupling factor transporter transmembrane protein BioN
KICGOOOF_01975	CDS	888				hypothetical protein
KICGOOOF_01976	CDS	345				hypothetical protein
KICGOOOF_01977	CDS	522	sufU	2.-.-.-	COG0822	Zinc-dependent sulfurtransferase SufU
KICGOOOF_01978	CDS	1338	csd_2	2.8.1.7	COG0520	putative cysteine desulfurase
KICGOOOF_01979	CDS	765	sufC		COG0396	Vegetative protein 296
KICGOOOF_01980	CDS	333	hcaC			3-phenylpropionate/cinnamic acid dioxygenase ferredoxin subunit
KICGOOOF_01981	CDS	1296				hypothetical protein
KICGOOOF_01982	CDS	1440				hypothetical protein
KICGOOOF_01983	CDS	789				hypothetical protein
KICGOOOF_01984	CDS	1662				hypothetical protein
KICGOOOF_01985	CDS	924	drrA_2	3.6.3.-		Daunorubicin/doxorubicin resistance ATP-binding protein DrrA
KICGOOOF_01986	CDS	747				hypothetical protein
KICGOOOF_01987	CDS	975	ctaA	1.3.-.-		Heme A synthase
KICGOOOF_01988	CDS	618				hypothetical protein
KICGOOOF_01989	CDS	1662	pyrG	6.3.4.2	COG0504	CTP synthase
KICGOOOF_01990	CDS	1635	murJ_2			lipid II flippase MurJ
KICGOOOF_01991	CDS	858				hypothetical protein
KICGOOOF_01992	CDS	993	mctB			Copper transporter MctB
KICGOOOF_01993	CDS	1188				hypothetical protein
KICGOOOF_01994	CDS	1737	recN		COG0497	DNA repair protein RecN
KICGOOOF_01995	CDS	954	ppnK	2.7.1.23	COG0061	NAD kinase
KICGOOOF_01996	CDS	813	tlyA	2.1.1.226	COG1189	16S/23S rRNA (cytidine-2'-O)-methyltransferase TlyA
KICGOOOF_01997	CDS	162				hypothetical protein
KICGOOOF_01998	CDS	1011		3.1.3.21	COG0647	D,L-glycerol 3-phosphate phosphatase
KICGOOOF_01999	CDS	849				hypothetical protein
[truncated: 1,395 more rows]

## Sheet: C. algicola
locus_tag	ftype	length_bp	gene	EC_number	COG	product
DAHPCNDO_00001	CDS	981				hypothetical protein
DAHPCNDO_00002	CDS	1893			COG1366	putative protein
DAHPCNDO_00003	CDS	234				hypothetical protein
DAHPCNDO_00004	CDS	417				hypothetical protein
DAHPCNDO_00005	CDS	366				hypothetical protein
DAHPCNDO_00006	CDS	1818				hypothetical protein
DAHPCNDO_00007	CDS	1425	glnA_1	6.3.1.2	COG0174	Glutamine synthetase
DAHPCNDO_00008	CDS	540				hypothetical protein
DAHPCNDO_00009	CDS	594	COQ3_1	2.1.1.222		Ubiquinone biosynthesis O-methyltransferase, mitochondrial
DAHPCNDO_00010	CDS	720				putative protein
DAHPCNDO_00011	CDS	975	lipA	2.8.1.8	COG0320	Lipoyl synthase
DAHPCNDO_00012	CDS	501				hypothetical protein
DAHPCNDO_00013	CDS	1659		1.3.99.-	COG3573	KsdD-like steroid dehydrogenase
DAHPCNDO_00014	CDS	2217	glgX_1	3.2.1.-	COG1523	Glycogen operon protein GlgX
DAHPCNDO_00015	CDS	798	etfB		COG2086	Electron transfer flavoprotein subunit beta
DAHPCNDO_00016	CDS	996	etfA		COG2025	Electron transfer flavoprotein subunit alpha
DAHPCNDO_00017	CDS	342				hypothetical protein
DAHPCNDO_00018	CDS	1518	hmp	1.14.12.17		Flavohemoprotein
DAHPCNDO_00019	CDS	858	apbE	2.7.1.180	COG1477	FAD:protein FMN transferase
DAHPCNDO_00020	CDS	486				hypothetical protein
DAHPCNDO_00021	CDS	501				hypothetical protein
DAHPCNDO_00022	CDS	489	def	3.5.1.88	COG0242	Peptide deformylase
DAHPCNDO_00023	CDS	756				hypothetical protein
DAHPCNDO_00024	CDS	849				hypothetical protein
DAHPCNDO_00025	CDS	1284	eno	4.2.1.11	COG0148	Enolase
DAHPCNDO_00026	CDS	2076				hypothetical protein
DAHPCNDO_00027	CDS	1386	pntB	7.1.1.1	COG1282	NAD(P) transhydrogenase subunit beta
DAHPCNDO_00028	CDS	1563	pntA	7.1.1.1	COG3288	NAD(P) transhydrogenase subunit alpha
DAHPCNDO_00029	CDS	648	mazG	3.6.1.1	COG1694	Nucleoside triphosphate pyrophosphohydrolase/pyrophosphatase MazG
DAHPCNDO_00030	CDS	606				hypothetical protein
DAHPCNDO_00031	CDS	492				hypothetical protein
DAHPCNDO_00032	CDS	309				hypothetical protein
DAHPCNDO_00033	CDS	3678	mfd	3.6.4.-	COG1197	Transcription-repair-coupling factor
DAHPCNDO_00034	CDS	453	tagD	2.7.7.39	COG0615	Glycerol-3-phosphate cytidylyltransferase
DAHPCNDO_00035	CDS	633				hypothetical protein
DAHPCNDO_00036	CDS	168				hypothetical protein
DAHPCNDO_00037	CDS	405				hypothetical protein
DAHPCNDO_00038	CDS	933				hypothetical protein
DAHPCNDO_00039	CDS	459			COG1959	Putative HTH-type transcriptional regulator
DAHPCNDO_00040	CDS	411			COG1959	Putative HTH-type transcriptional regulator
DAHPCNDO_00041	CDS	1002	cysA	7.3.2.3	COG1118	Sulfate/thiosulfate import ATP-binding protein CysA
DAHPCNDO_00042	CDS	915	cysW		COG4208	Sulfate transport system permease protein CysW
DAHPCNDO_00043	CDS	864	cysT		COG0555	Sulfate transport system permease protein CysT
DAHPCNDO_00044	CDS	1053	sbpA		COG1613	Sulfate-binding protein
DAHPCNDO_00045	CDS	441				hypothetical protein
DAHPCNDO_00046	CDS	234				hypothetical protein
DAHPCNDO_00047	CDS	2604	copA	7.2.2.8	COG2217	Copper-exporting P-type ATPase
DAHPCNDO_00048	CDS	792				hypothetical protein
DAHPCNDO_00049	CDS	969	btuD_1	7.6.2.8		Vitamin B12 import ATP-binding protein BtuD
DAHPCNDO_00050	CDS	303				hypothetical protein
DAHPCNDO_00051	CDS	687				hypothetical protein
DAHPCNDO_00052	CDS	354				hypothetical protein
DAHPCNDO_00053	CDS	888				hypothetical protein
DAHPCNDO_00054	CDS	435				hypothetical protein
DAHPCNDO_00055	CDS	588				hypothetical protein
DAHPCNDO_00056	CDS	2574				hypothetical protein
DAHPCNDO_00057	CDS	378				hypothetical protein
DAHPCNDO_00058	CDS	150				hypothetical protein
DAHPCNDO_00059	CDS	519				hypothetical protein
DAHPCNDO_00060	CDS	1056				hypothetical protein
DAHPCNDO_00061	CDS	597				hypothetical protein
DAHPCNDO_00062	CDS	879				hypothetical protein
DAHPCNDO_00063	CDS	1758				hypothetical protein
DAHPCNDO_00064	CDS	873				hypothetical protein
DAHPCNDO_00065	CDS	1011	trxB	1.8.1.9	COG0492	Thioredoxin reductase
DAHPCNDO_00066	CDS	333	trxA			Thioredoxin 1
DAHPCNDO_00067	CDS	1395	lysN_1	2.6.1.39	COG1167	2-aminoadipate transaminase
DAHPCNDO_00068	CDS	948	ddl_1	6.3.2.4	COG1181	D-alanine--D-alanine ligase
DAHPCNDO_00069	CDS	1284	noc			Nucleoid occlusion protein
DAHPCNDO_00070	CDS	1203				Iron-sulfur cluster carrier protein
DAHPCNDO_00071	CDS	675	rsmG	2.1.1.170		Ribosomal RNA small subunit methyltransferase G
DAHPCNDO_00072	CDS	789	celH	3.2.1.4	COG2730	Endoglucanase H
DAHPCNDO_00073	CDS	1398	tuaD	1.1.1.22	COG1004	UDP-glucose 6-dehydrogenase TuaD
DAHPCNDO_00074	CDS	570		2.7.1.-		Chloramphenicol 3-O phosphotransferase
DAHPCNDO_00075	CDS	318	ydhR	1.-.-.-		Putative monooxygenase YdhR
DAHPCNDO_00076	CDS	1677	pgm	5.4.2.2	COG0033	Phosphoglucomutase
DAHPCNDO_00077	CDS	825				hypothetical protein
DAHPCNDO_00078	CDS	1053				hypothetical protein
DAHPCNDO_00079	CDS	2577				hypothetical protein
DAHPCNDO_00080	CDS	1005	pheA	4.2.1.51	COG0077	Prephenate dehydratase
DAHPCNDO_00081	CDS	738				hypothetical protein
DAHPCNDO_00082	CDS	1161	yegS	2.7.1.-		lipid kinase YegS
DAHPCNDO_00083	CDS	1284	serS	6.1.1.11	COG0172	Serine--tRNA ligase
DAHPCNDO_00084	CDS	795	ycsE	3.1.3.104		5-amino-6-(5-phospho-D-ribitylamino)uracil phosphatase YcsE
DAHPCNDO_00085	CDS	1377				hypothetical protein
DAHPCNDO_00086	CDS	990	lacF_1			Lactose transport system permease protein LacF
DAHPCNDO_00087	CDS	948	melC_1		COG0395	Melibiose/raffinose/stachyose import permease protein MelC
DAHPCNDO_00088	CDS	930	rhtA		COG5006	Threonine/homoserine exporter RhtA
DAHPCNDO_00089	CDS	618				hypothetical protein
DAHPCNDO_00090	CDS	1233	yihS	5.3.1.31	COG2942	Sulfoquinovose isomerase
DAHPCNDO_00091	CDS	978	ppsC	2.3.1.41		Phthiocerol synthesis polyketide synthase type I PpsC
DAHPCNDO_00092	CDS	918				hypothetical protein
DAHPCNDO_00093	CDS	633				hypothetical protein
DAHPCNDO_00094	CDS	720				hypothetical protein
DAHPCNDO_00095	CDS	3384	tolB_1			Tol-Pal system protein TolB
DAHPCNDO_00096	CDS	624				hypothetical protein
DAHPCNDO_00097	CDS	1329				hypothetical protein
DAHPCNDO_00098	CDS	318				hypothetical protein
DAHPCNDO_00099	CDS	2511				hypothetical protein
DAHPCNDO_00100	CDS	567	mntP		COG1971	putative manganese efflux pump MntP
DAHPCNDO_00101	CDS	360	kmtR		COG0640	HTH-type transcriptional regulator KmtR
DAHPCNDO_00102	CDS	1236				hypothetical protein
DAHPCNDO_00103	CDS	915				hypothetical protein
DAHPCNDO_00104	CDS	996	dhaK	2.7.1.121	COG2376	PEP-dependent dihydroxyacetone kinase, dihydroxyacetone-binding subunit DhaK
DAHPCNDO_00105	CDS	1377	folC	6.3.2.12	COG0285	Dihydrofolate synthase/folylpolyglutamate synthase
DAHPCNDO_00106	CDS	3285	ileS	6.1.1.5	COG0060	Isoleucine--tRNA ligase
DAHPCNDO_00107	CDS	2358				hypothetical protein
DAHPCNDO_00108	CDS	1845	cenC_1	3.2.1.4		Endoglucanase C
DAHPCNDO_00109	CDS	684		3.1.3.5	COG0546	5'-nucleotidase
DAHPCNDO_00110	CDS	756	tipA			HTH-type transcriptional activator TipA
DAHPCNDO_00111	CDS	684				hypothetical protein
DAHPCNDO_00112	CDS	2085				hypothetical protein
DAHPCNDO_00113	CDS	648	liaR_1		COG2197	Transcriptional regulatory protein LiaR
DAHPCNDO_00114	CDS	549	gpt	2.4.2.22		Xanthine phosphoribosyltransferase
DAHPCNDO_00115	CDS	1809		3.6.3.-	COG1132	Putative multidrug export ATP-binding/permease protein
DAHPCNDO_00116	CDS	1767		3.6.3.-	COG1132	Putative multidrug export ATP-binding/permease protein
DAHPCNDO_00117	CDS	558				hypothetical protein
DAHPCNDO_00118	CDS	537	sigE_1		COG1595	RNA polymerase sigma-E factor
DAHPCNDO_00119	CDS	2301	hppA_1	7.1.3.1	COG3808	K(+)-insensitive pyrophosphate-energized proton pump
DAHPCNDO_00120	CDS	672				hypothetical protein
DAHPCNDO_00121	CDS	726				hypothetical protein
DAHPCNDO_00122	CDS	687				hypothetical protein
DAHPCNDO_00123	CDS	1545	prmC_1	2.1.1.297		Release factor glutamine methyltransferase
DAHPCNDO_00124	CDS	3021				hypothetical protein
DAHPCNDO_00125	CDS	1221	macA		COG0845	Macrolide export protein MacA
DAHPCNDO_00126	CDS	741	yknY	3.6.3.-	COG1136	putative ABC transporter ATP-binding protein YknY
DAHPCNDO_00127	CDS	1233	macB_1	3.6.3.-	COG0577	Macrolide export ATP-binding/permease protein MacB
DAHPCNDO_00128	CDS	1023	btuF			Vitamin B12-binding protein
DAHPCNDO_00129	CDS	1080	btuC			Vitamin B12 import system permease protein BtuC
DAHPCNDO_00130	CDS	813	fecE		COG1120	Fe(3+) dicitrate transport ATP-binding protein FecE
DAHPCNDO_00131	CDS	987	fbiA	2.7.8.28	COG0391	Phosphoenolpyruvate transferase
DAHPCNDO_00132	CDS	630	fbiD	2.7.7.68	COG1920	Phosphoenolpyruvate guanylyltransferase
DAHPCNDO_00133	CDS	576				hypothetical protein
DAHPCNDO_00134	CDS	1344	entS_1			Enterobactin exporter EntS
DAHPCNDO_00135	CDS	423			COG1846	putative HTH-type transcriptional regulator
DAHPCNDO_00136	CDS	525				hypothetical protein
DAHPCNDO_00137	CDS	1326	rkpK	1.1.1.22	COG1004	UDP-glucose 6-dehydrogenase
DAHPCNDO_00138	CDS	822				hypothetical protein
DAHPCNDO_00139	CDS	1059				hypothetical protein
DAHPCNDO_00140	CDS	804	wbbL_1	2.4.1.289	COG1216	N-acetylglucosaminyl-diphospho-decaprenol L-rhamnosyltransferase
DAHPCNDO_00141	CDS	1278				hypothetical protein
DAHPCNDO_00142	CDS	1413				hypothetical protein
DAHPCNDO_00143	CDS	1125	mshA_1	2.4.1.250		D-inositol-3-phosphate glycosyltransferase
DAHPCNDO_00144	CDS	1137				hypothetical protein
DAHPCNDO_00145	CDS	1116	mshA_2	2.4.1.250		D-inositol-3-phosphate glycosyltransferase
DAHPCNDO_00146	CDS	1497				hypothetical protein
DAHPCNDO_00147	CDS	1572				hypothetical protein
DAHPCNDO_00148	CDS	447	dapH_1	2.3.1.89		2,3,4,5-tetrahydropyridine-2,6-dicarboxylate N-acetyltransferase
DAHPCNDO_00149	CDS	519				hypothetical protein
DAHPCNDO_00150	CDS	1860				hypothetical protein
DAHPCNDO_00151	CDS	1575	trpE	4.1.3.27	COG0147	Anthranilate synthase component 1
DAHPCNDO_00152	CDS	462	hisI	3.5.4.19		Phosphoribosyl-AMP cyclohydrolase
DAHPCNDO_00153	CDS	1824			COG1132	putative ABC transporter ATP-binding protein
DAHPCNDO_00154	CDS	1863	btuD_2	7.6.2.8		Vitamin B12 import ATP-binding protein BtuD
DAHPCNDO_00155	CDS	684				hypothetical protein
DAHPCNDO_00156	CDS	771	hisF	4.3.2.10	COG0107	Imidazole glycerol phosphate synthase subunit HisF
DAHPCNDO_00157	CDS	876				hypothetical protein
DAHPCNDO_00158	CDS	1362	pafA	6.3.1.19		Pup--protein ligase
DAHPCNDO_00159	CDS	741	prcA	3.4.25.1	COG0638	Proteasome subunit alpha
DAHPCNDO_00160	CDS	852	prcB	3.4.25.1	COG0638	Proteasome subunit beta
DAHPCNDO_00161	CDS	198	pup			Prokaryotic ubiquitin-like protein Pup
DAHPCNDO_00162	CDS	1617	dop	3.4.-.-		Depupylase
DAHPCNDO_00163	CDS	1638	mpa		COG0464	Proteasome-associated ATPase
DAHPCNDO_00164	CDS	1044				hypothetical protein
DAHPCNDO_00165	CDS	267				hypothetical protein
DAHPCNDO_00166	CDS	156				hypothetical protein
DAHPCNDO_00167	CDS	522				hypothetical protein
DAHPCNDO_00168	CDS	627	rnhA	3.1.26.4		Ribonuclease H
DAHPCNDO_00169	CDS	549				hypothetical protein
DAHPCNDO_00170	CDS	3084				hypothetical protein
DAHPCNDO_00171	CDS	303				hypothetical protein
DAHPCNDO_00172	CDS	3345				hypothetical protein
DAHPCNDO_00173	CDS	2097	xyl3A_1	3.2.1.37	COG1472	Xylan 1,4-beta-xylosidase
DAHPCNDO_00174	CDS	327				hypothetical protein
DAHPCNDO_00175	CDS	2253	cstA		COG1966	Peptide transporter CstA
DAHPCNDO_00176	CDS	231				hypothetical protein
DAHPCNDO_00177	CDS	630				hypothetical protein
DAHPCNDO_00178	CDS	456				hypothetical protein
DAHPCNDO_00179	CDS	1254	rfnT			Riboflavin transporter RfnT
DAHPCNDO_00180	CDS	297				hypothetical protein
DAHPCNDO_00181	CDS	1074		1.1.1.1	COG1063	putative zinc-binding alcohol dehydrogenase
DAHPCNDO_00182	CDS	648				hypothetical protein
DAHPCNDO_00183	CDS	843	egtC	3.5.1.118	COG0121	Gamma-glutamyl-hercynylcysteine sulfoxide hydrolase
DAHPCNDO_00184	CDS	1989	xynD			Bifunctional xylanase/deacetylase
DAHPCNDO_00185	CDS	498				hypothetical protein
DAHPCNDO_00186	CDS	246				hypothetical protein
DAHPCNDO_00187	CDS	234				hypothetical protein
DAHPCNDO_00188	CDS	564				hypothetical protein
DAHPCNDO_00189	CDS	756	cypM	2.1.1.301		Cypemycin N-terminal methyltransferase
DAHPCNDO_00190	CDS	1305	tap			Multidrug efflux pump Tap
DAHPCNDO_00191	CDS	2526				hypothetical protein
DAHPCNDO_00192	CDS	819	bceA_1		COG1136	Bacitracin export ATP-binding protein BceA
DAHPCNDO_00193	CDS	714	nreC_1		COG2197	Oxygen regulatory protein NreC
DAHPCNDO_00194	CDS	1362				hypothetical protein
DAHPCNDO_00195	CDS	693	regX3_1		COG0745	Sensory transduction protein regX3
DAHPCNDO_00196	CDS	1323	sasA_1	2.7.-.-		Adaptive-response sensory-kinase SasA
DAHPCNDO_00197	CDS	1197	manA	5.3.1.8	COG1482	Mannose-6-phosphate isomerase
DAHPCNDO_00198	CDS	510				hypothetical protein
DAHPCNDO_00199	CDS	1161	purK	6.3.4.18	COG0026	N5-carboxyaminoimidazole ribonucleotide synthase
DAHPCNDO_00200	CDS	543	purE	5.4.99.18	COG0041	N5-carboxyaminoimidazole ribonucleotide mutase
DAHPCNDO_00201	CDS	510				hypothetical protein
DAHPCNDO_00202	CDS	1386	narK_1		COG2223	Nitrate/nitrite transporter NarK
DAHPCNDO_00203	CDS	231				hypothetical protein
DAHPCNDO_00204	CDS	234				hypothetical protein
DAHPCNDO_00205	CDS	363				hypothetical protein
DAHPCNDO_00206	CDS	393				hypothetical protein
DAHPCNDO_00207	CDS	399				Universal stress protein
DAHPCNDO_00208	CDS	1620	rpoD			RNA polymerase sigma factor RpoD
DAHPCNDO_00209	CDS	255				hypothetical protein
DAHPCNDO_00210	CDS	2139	gyrB_1	5.6.2.2	COG0187	DNA gyrase subunit B
DAHPCNDO_00211	CDS	1029	mshD_1	2.3.1.189		Mycothiol acetyltransferase
DAHPCNDO_00212	CDS	768				hypothetical protein
DAHPCNDO_00213	CDS	1380				hypothetical protein
DAHPCNDO_00214	CDS	1650	malL_1	3.2.1.10	COG0366	Oligo-1,6-glucosidase
DAHPCNDO_00215	CDS	1020	degA_1		COG1609	HTH-type transcriptional regulator DegA
DAHPCNDO_00216	CDS	876	pknD_1	2.7.11.1		Serine/threonine-protein kinase PknD
DAHPCNDO_00217	CDS	414				hypothetical protein
DAHPCNDO_00218	CDS	3450				hypothetical protein
DAHPCNDO_00219	CDS	1470	sdrM			Multidrug efflux pump SdrM
DAHPCNDO_00220	CDS	306				hypothetical protein
DAHPCNDO_00221	CDS	357				hypothetical protein
DAHPCNDO_00222	CDS	1608				hypothetical protein
DAHPCNDO_00223	CDS	1092				hypothetical protein
DAHPCNDO_00224	CDS	456				hypothetical protein
DAHPCNDO_00225	CDS	375				hypothetical protein
DAHPCNDO_00226	CDS	1017				hypothetical protein
DAHPCNDO_00227	CDS	2700	purR_1			HTH-type transcriptional repressor PurR
DAHPCNDO_00228	CDS	1101	ccpA_1		COG1609	Catabolite control protein A
DAHPCNDO_00229	CDS	2604	cbhA	3.2.1.91	COG5297	Exoglucanase A
DAHPCNDO_00230	CDS	2229				hypothetical protein
DAHPCNDO_00231	CDS	1059	ltaE	4.1.2.48		Low specificity L-threonine aldolase
DAHPCNDO_00232	CDS	486				hypothetical protein
DAHPCNDO_00233	CDS	402	zur		COG0735	Zinc uptake regulation protein
DAHPCNDO_00234	CDS	282	hup		COG0776	DNA-binding protein HB1
DAHPCNDO_00235	CDS	1035	ycdX_1	3.1.3.-		phosphatase YcdX
DAHPCNDO_00236	CDS	1137	ku			Non-homologous end joining protein Ku
DAHPCNDO_00237	CDS	936	ligD_1		COG1793	Multifunctional non-homologous end joining DNA repair protein LigD
DAHPCNDO_00238	CDS	864	ligD_2		COG1793	Multifunctional non-homologous end joining protein LigD
DAHPCNDO_00239	CDS	573	dps	1.16.-.-	COG0783	DNA protection during starvation protein
DAHPCNDO_00240	CDS	1179				hypothetical protein
DAHPCNDO_00241	CDS	201				hypothetical protein
DAHPCNDO_00242	CDS	2793		3.2.1.-		Xyloglucanase
DAHPCNDO_00243	CDS	1461	mqo	1.1.5.4	COG0579	putative malate:quinone oxidoreductase
DAHPCNDO_00244	CDS	309				hypothetical protein
DAHPCNDO_00245	CDS	372				hypothetical protein
DAHPCNDO_00246	CDS	600	ogt_1	2.1.1.63	COG0350	Methylated-DNA--protein-cysteine methyltransferase
DAHPCNDO_00247	CDS	486				hypothetical protein
DAHPCNDO_00248	CDS	978				hypothetical protein
DAHPCNDO_00249	CDS	498				hypothetical protein
DAHPCNDO_00250	CDS	723	rslA		COG5662	Anti-sigma-L factor RslA
DAHPCNDO_00251	CDS	513	sigL		COG1595	ECF RNA polymerase sigma factor SigL
DAHPCNDO_00252	CDS	510				hypothetical protein
DAHPCNDO_00253	CDS	387				hypothetical protein
DAHPCNDO_00254	CDS	330				hypothetical protein
DAHPCNDO_00255	tRNA	76				tRNA-Pro(ggg)
DAHPCNDO_00256	CDS	3225				hypothetical protein
DAHPCNDO_00257	CDS	906				hypothetical protein
DAHPCNDO_00258	CDS	1134				hypothetical protein
DAHPCNDO_00259	CDS	726				hypothetical protein
DAHPCNDO_00260	CDS	510				hypothetical protein
DAHPCNDO_00261	CDS	1383				hypothetical protein
DAHPCNDO_00262	CDS	687	liaR_2		COG2197	Transcriptional regulatory protein LiaR
DAHPCNDO_00263	CDS	930				hypothetical protein
DAHPCNDO_00264	CDS	966	ephA	3.3.2.10		Epoxide hydrolase A
DAHPCNDO_00265	CDS	774				hypothetical protein
DAHPCNDO_00266	CDS	705	gyrB_2	5.6.2.2		DNA gyrase subunit B
DAHPCNDO_00267	CDS	609				hypothetical protein
DAHPCNDO_00268	CDS	942				hypothetical protein
DAHPCNDO_00269	CDS	1602				hypothetical protein
DAHPCNDO_00270	CDS	762	COQ5_1	2.1.1.163		2-methoxy-6-polyprenyl-1,4-benzoquinol methylase, mitochondrial
DAHPCNDO_00271	CDS	360				hypothetical protein
DAHPCNDO_00272	CDS	477				hypothetical protein
DAHPCNDO_00273	CDS	336				hypothetical protein
DAHPCNDO_00274	CDS	792	fabG_1	1.1.1.100		3-oxoacyl-[acyl-carrier-protein] reductase FabG
DAHPCNDO_00275	CDS	528				hypothetical protein
DAHPCNDO_00276	CDS	315				hypothetical protein
DAHPCNDO_00277	CDS	1092	yehL		COG0714	putative protein YehL
DAHPCNDO_00278	CDS	2430				hypothetical protein
DAHPCNDO_00279	CDS	1251				hypothetical protein
DAHPCNDO_00280	CDS	642	rutE	1.1.1.298	COG0778	putative malonic semialdehyde reductase RutE
DAHPCNDO_00281	CDS	1053	tsaD	2.3.1.234	COG0533	tRNA N6-adenosine threonylcarbamoyltransferase
DAHPCNDO_00282	CDS	504				hypothetical protein
DAHPCNDO_00283	CDS	390				hypothetical protein
DAHPCNDO_00284	CDS	1623				hypothetical protein
DAHPCNDO_00285	CDS	1011				hypothetical protein
DAHPCNDO_00286	CDS	492				hypothetical protein
DAHPCNDO_00287	CDS	2730				hypothetical protein
DAHPCNDO_00288	CDS	1092				hypothetical protein
DAHPCNDO_00289	CDS	258				hypothetical protein
DAHPCNDO_00290	CDS	396	vapC9	3.1.-.-	COG4113	Ribonuclease VapC9
DAHPCNDO_00291	CDS	549				hypothetical protein
DAHPCNDO_00292	CDS	837				hypothetical protein
DAHPCNDO_00293	CDS	1725		1.18.1.2		Ferredoxin--NADP reductase
DAHPCNDO_00294	CDS	1455	sasA_2	2.7.-.-		Adaptive-response sensory-kinase SasA
DAHPCNDO_00295	CDS	342				hypothetical protein
DAHPCNDO_00296	CDS	2592				hypothetical protein
DAHPCNDO_00297	CDS	204	scoF_1		COG1278	Cold shock protein ScoF
DAHPCNDO_00298	CDS	1101				hypothetical protein
DAHPCNDO_00299	CDS	204	cspA_1		COG1278	putative cold shock protein A
DAHPCNDO_00300	CDS	285				hypothetical protein
DAHPCNDO_00301	CDS	1152				hypothetical protein
DAHPCNDO_00302	CDS	684	deoC	4.1.2.4	COG0274	Deoxyribose-phosphate aldolase
DAHPCNDO_00303	CDS	1179	add	3.5.4.4	COG1816	Adenosine deaminase
DAHPCNDO_00304	CDS	231				hypothetical protein
DAHPCNDO_00305	CDS	486				hypothetical protein
DAHPCNDO_00306	CDS	693				hypothetical protein
DAHPCNDO_00307	CDS	705				hypothetical protein
DAHPCNDO_00308	CDS	1302	deoA	2.4.2.4	COG0213	Thymidine phosphorylase
DAHPCNDO_00309	CDS	414	cdd	3.5.4.5	COG0295	Cytidine deaminase
DAHPCNDO_00310	CDS	1299				hypothetical protein
DAHPCNDO_00311	CDS	1245				hypothetical protein
DAHPCNDO_00312	CDS	1584	xylG_1	7.5.2.10	COG1129	Xylose import ATP-binding protein XylG
DAHPCNDO_00313	CDS	1743				hypothetical protein
DAHPCNDO_00314	CDS	1173				hypothetical protein
DAHPCNDO_00315	CDS	690	ytrE_1		COG1136	ABC transporter ATP-binding protein YtrE
DAHPCNDO_00316	CDS	1089				hypothetical protein
DAHPCNDO_00317	CDS	1164	liaS	2.7.13.3	COG4585	Sensor histidine kinase LiaS
DAHPCNDO_00318	CDS	624	liaR_3		COG2197	Transcriptional regulatory protein LiaR
DAHPCNDO_00319	CDS	390				hypothetical protein
DAHPCNDO_00320	CDS	555				hypothetical protein
DAHPCNDO_00321	CDS	1620				hypothetical protein
DAHPCNDO_00322	CDS	591				hypothetical protein
DAHPCNDO_00323	CDS	636				hypothetical protein
DAHPCNDO_00324	CDS	390				hypothetical protein
DAHPCNDO_00325	CDS	1227	ppsA	2.7.9.2	COG0574	Phosphoenolpyruvate synthase
DAHPCNDO_00326	CDS	621				hypothetical protein
DAHPCNDO_00327	CDS	885				hypothetical protein
DAHPCNDO_00328	CDS	363				hypothetical protein
DAHPCNDO_00329	CDS	186	cspG		COG1278	Cold shock-like protein CspG
DAHPCNDO_00330	CDS	1743				hypothetical protein
DAHPCNDO_00331	CDS	2004		3.2.1.23		Beta-galactosidase
DAHPCNDO_00332	CDS	2193	bgaA	3.2.1.23	COG1874	Beta-galactosidase BgaA
DAHPCNDO_00333	CDS	948	araQ_1		COG0395	L-arabinose transport system permease protein AraQ
DAHPCNDO_00334	CDS	951	lacF_2			Lactose transport system permease protein LacF
DAHPCNDO_00335	CDS	1377				hypothetical protein
DAHPCNDO_00336	CDS	1020	lacI_1		COG1609	Lactose operon repressor
DAHPCNDO_00337	CDS	732				hypothetical protein
DAHPCNDO_00338	CDS	834	rbbA		COG0842	Ribosome-associated ATPase
DAHPCNDO_00339	CDS	855				hypothetical protein
DAHPCNDO_00340	CDS	405				hypothetical protein
DAHPCNDO_00341	CDS	792	prmC_2	2.1.1.297	COG2890	Release factor glutamine methyltransferase
DAHPCNDO_00342	CDS	729				hypothetical protein
DAHPCNDO_00343	CDS	516				hypothetical protein
DAHPCNDO_00344	CDS	1506				hypothetical protein
DAHPCNDO_00345	CDS	1140				hypothetical protein
DAHPCNDO_00346	CDS	198				hypothetical protein
DAHPCNDO_00347	CDS	4023				hypothetical protein
DAHPCNDO_00348	CDS	459				hypothetical protein
DAHPCNDO_00349	CDS	1509	araA	5.3.1.4		L-arabinose isomerase
DAHPCNDO_00350	CDS	768	ulaF	5.1.3.4	COG0235	L-ribulose-5-phosphate 4-epimerase UlaF
DAHPCNDO_00351	CDS	1596	xylB_1	2.7.1.17		Xylulose kinase
DAHPCNDO_00352	CDS	1068	lacI_2		COG1609	Lactose operon repressor
DAHPCNDO_00353	CDS	834	proC	1.5.1.2	COG0345	Pyrroline-5-carboxylate reductase
DAHPCNDO_00354	CDS	1974	mdtA			Multidrug resistance protein MdtA
DAHPCNDO_00355	CDS	111				hypothetical protein
DAHPCNDO_00356	CDS	636				hypothetical protein
DAHPCNDO_00357	CDS	1290	alr	5.1.1.1	COG0787	Alanine racemase
DAHPCNDO_00358	CDS	582				hypothetical protein
DAHPCNDO_00359	CDS	690	tsaB		COG1214	tRNA threonylcarbamoyladenosine biosynthesis protein TsaB
DAHPCNDO_00360	CDS	486	rimI	2.3.1.255	COG0456	N-alpha-acetyltransferase RimI
DAHPCNDO_00361	CDS	861	sseB	2.8.1.1	COG2897	Putative thiosulfate sulfurtransferase SseB
DAHPCNDO_00362	CDS	408				hypothetical protein
DAHPCNDO_00363	CDS	1152				hypothetical protein
DAHPCNDO_00364	CDS	543	betI_1			HTH-type transcriptional regulator BetI
DAHPCNDO_00365	CDS	216				hypothetical protein
DAHPCNDO_00366	CDS	810				hypothetical protein
DAHPCNDO_00367	tRNA	76				tRNA-Met(cat)
DAHPCNDO_00368	CDS	510				hypothetical protein
DAHPCNDO_00369	tRNA	74				tRNA-Asn(gtt)
DAHPCNDO_00370	CDS	549				hypothetical protein
DAHPCNDO_00371	CDS	432	glpE	2.8.1.1		Thiosulfate sulfurtransferase GlpE
DAHPCNDO_00372	CDS	306				hypothetical protein
DAHPCNDO_00373	CDS	393				hypothetical protein
DAHPCNDO_00374	CDS	780		1.-.-.-	COG1028	putative NAD-dependent oxidoreductase
DAHPCNDO_00375	CDS	561				hypothetical protein
DAHPCNDO_00376	CDS	711	degU_1		COG2197	Transcriptional regulatory protein DegU
DAHPCNDO_00377	CDS	1329				hypothetical protein
DAHPCNDO_00378	CDS	591				hypothetical protein
DAHPCNDO_00379	CDS	777	fgd_1	1.1.98.2		F420-dependent glucose-6-phosphate dehydrogenase
DAHPCNDO_00380	CDS	1254				hypothetical protein
DAHPCNDO_00381	CDS	1881				hypothetical protein
DAHPCNDO_00382	CDS	1062				hypothetical protein
DAHPCNDO_00383	CDS	984				hypothetical protein
DAHPCNDO_00384	CDS	477				hypothetical protein
DAHPCNDO_00385	CDS	390				hypothetical protein
DAHPCNDO_00386	CDS	1341				hypothetical protein
DAHPCNDO_00387	CDS	855				hypothetical protein
DAHPCNDO_00388	CDS	3402	recC	3.1.11.5	COG1330	RecBCD enzyme subunit RecC
DAHPCNDO_00389	CDS	3507	recB	3.1.11.5	COG1074	RecBCD enzyme subunit RecB
DAHPCNDO_00390	CDS	1863	recD	3.1.11.5	COG0507	RecBCD enzyme subunit RecD
DAHPCNDO_00391	CDS	483	ysnE	2.3.1.-		putative N-acetyltransferase YsnE
DAHPCNDO_00392	CDS	1440	gltP		COG1301	Proton/glutamate-aspartate symporter
DAHPCNDO_00393	CDS	753				hypothetical protein
DAHPCNDO_00394	CDS	924				hypothetical protein
DAHPCNDO_00395	CDS	3648				hypothetical protein
DAHPCNDO_00396	CDS	1959	atzF	3.5.1.54		Allophanate hydrolase
DAHPCNDO_00397	CDS	279				hypothetical protein
DAHPCNDO_00398	CDS	291				hypothetical protein
DAHPCNDO_00399	CDS	792				hypothetical protein
DAHPCNDO_00400	CDS	1677	sasA_3	2.7.-.-		Adaptive-response sensory-kinase SasA
DAHPCNDO_00401	CDS	729	tcrX_1		COG0745	putative transcriptional regulatory protein TcrX
DAHPCNDO_00402	CDS	798				hypothetical protein
DAHPCNDO_00403	CDS	522				hypothetical protein
DAHPCNDO_00404	CDS	411				hypothetical protein
DAHPCNDO_00405	CDS	1260				hypothetical protein
DAHPCNDO_00406	CDS	1239				hypothetical protein
DAHPCNDO_00407	CDS	432				hypothetical protein
DAHPCNDO_00408	CDS	558				hypothetical protein
DAHPCNDO_00409	CDS	822				hypothetical protein
DAHPCNDO_00410	CDS	993	yhdN_1	1.1.1.-	COG0667	Aldo-keto reductase YhdN
DAHPCNDO_00411	CDS	456				hypothetical protein
DAHPCNDO_00412	CDS	849		3.5.3.18	COG1834	N(G),N(G)-dimethylarginine dimethylaminohydrolase
DAHPCNDO_00413	CDS	1221	rocD	2.6.1.13	COG4992	Ornithine aminotransferase
DAHPCNDO_00414	CDS	1122				hypothetical protein
DAHPCNDO_00415	CDS	489	asnC		COG1522	Regulatory protein AsnC
DAHPCNDO_00416	CDS	936			COG0589	Universal stress protein
DAHPCNDO_00417	CDS	750				putative protein
DAHPCNDO_00418	CDS	1413				hypothetical protein
DAHPCNDO_00419	CDS	513				hypothetical protein
DAHPCNDO_00420	CDS	465				hypothetical protein
DAHPCNDO_00421	CDS	339				hypothetical protein
DAHPCNDO_00422	CDS	513				hypothetical protein
DAHPCNDO_00423	CDS	381				hypothetical protein
DAHPCNDO_00424	CDS	2685	dbpA	3.6.4.13		ATP-dependent RNA helicase DbpA
DAHPCNDO_00425	CDS	777	pxpA	3.5.2.9	COG1540	5-oxoprolinase subunit A
DAHPCNDO_00426	CDS	786	pxpB	3.5.2.9	COG2049	5-oxoprolinase subunit B
DAHPCNDO_00427	CDS	936	pxpC	3.5.2.9	COG1984	5-oxoprolinase subunit C
DAHPCNDO_00428	CDS	1833	nrdD	1.1.98.6	COG1328	Anaerobic ribonucleoside-triphosphate reductase
DAHPCNDO_00429	CDS	687	queE	4.3.99.3		7-carboxy-7-deazaguanine synthase
DAHPCNDO_00430	CDS	345	rsbV		COG1366	Anti-sigma-B factor antagonist
DAHPCNDO_00431	CDS	876				hypothetical protein
DAHPCNDO_00432	CDS	1026	degA_2		COG1609	HTH-type transcriptional regulator DegA
DAHPCNDO_00433	CDS	1362	rspA	4.2.1.-	COG4948	D-galactonate dehydratase family member RspA
DAHPCNDO_00434	CDS	2094	aguA	3.2.1.131		Xylan alpha-(1->2)-glucuronosidase
DAHPCNDO_00435	CDS	582				hypothetical protein
DAHPCNDO_00436	CDS	270				hypothetical protein
DAHPCNDO_00437	CDS	711				hypothetical protein
DAHPCNDO_00438	CDS	1680	xynB_1	3.2.1.37		Beta-xylosidase
DAHPCNDO_00439	CDS	2058	bgaP	3.2.1.23		Beta-galactosidase BgaP
DAHPCNDO_00440	CDS	1668				hypothetical protein
DAHPCNDO_00441	CDS	927	dasC_1		COG0395	Diacetylchitobiose uptake system permease protein DasC
DAHPCNDO_00442	CDS	1083				hypothetical protein
DAHPCNDO_00443	CDS	2340		3.2.1.-		Beta-xylosidase
DAHPCNDO_00444	CDS	1071	purR_2		COG1609	HTH-type transcriptional repressor PurR
DAHPCNDO_00445	CDS	981	axeA_1	3.1.1.41	COG3458	Cephalosporin-C deacetylase
DAHPCNDO_00446	CDS	744	menH_1	4.2.99.20		2-succinyl-6-hydroxy-2,4-cyclohexadiene-1-carboxylate synthase
DAHPCNDO_00447	CDS	1038	gpr_1	1.1.1.-	COG0667	L-glyceraldehyde 3-phosphate reductase
DAHPCNDO_00448	CDS	465	trmL	2.1.1.207	COG0219	tRNA (cytidine(34)-2'-O)-methyltransferase
DAHPCNDO_00449	CDS	1035				hypothetical protein
DAHPCNDO_00450	CDS	1806	ywrD	2.3.2.2	COG0405	Glutathione hydrolase-like YwrD proenzyme
DAHPCNDO_00451	CDS	870				hypothetical protein
DAHPCNDO_00452	CDS	714	lutR_1		COG2186	HTH-type transcriptional regulator LutR
DAHPCNDO_00453	CDS	1023	galS_1		COG1609	HTH-type transcriptional regulator GalS
DAHPCNDO_00454	CDS	1677	garD	4.2.1.42	COG2721	Galactarate dehydratase (L-threo-forming)
DAHPCNDO_00455	CDS	1104	iolC	2.7.1.92	COG0524	5-dehydro-2-deoxygluconokinase
DAHPCNDO_00456	CDS	639	eda		COG0800	Putative KHG/KDPG aldolase
DAHPCNDO_00457	CDS	1482	uxaC	5.3.1.12	COG1904	Uronate isomerase
DAHPCNDO_00458	CDS	1191	purR_3			HTH-type transcriptional repressor PurR
DAHPCNDO_00459	CDS	1530	mtlK	1.1.1.67	COG0246	Mannitol 2-dehydrogenase
DAHPCNDO_00460	CDS	1164	xdh	1.1.1.179		D-xylose dehydrogenase
DAHPCNDO_00461	CDS	966				hypothetical protein
DAHPCNDO_00462	CDS	1443				hypothetical protein
DAHPCNDO_00463	CDS	2214				hypothetical protein
DAHPCNDO_00464	CDS	795	fabG_2	1.1.1.100		3-oxoacyl-[acyl-carrier-protein] reductase FabG
DAHPCNDO_00465	CDS	1044				hypothetical protein
DAHPCNDO_00466	CDS	387				hypothetical protein
DAHPCNDO_00467	CDS	1560	rhaB	2.7.1.5		Rhamnulokinase
DAHPCNDO_00468	CDS	2058	hcaB_1	1.3.1.87		3-phenylpropionate-dihydrodiol/cinnamic acid-dihydrodiol dehydrogenase
DAHPCNDO_00469	CDS	1179	xylA_1	5.3.1.5		Xylose isomerase
DAHPCNDO_00470	CDS	450	rhaM	5.1.3.32		L-rhamnose mutarotase
DAHPCNDO_00471	CDS	1044	degA_3		COG1609	HTH-type transcriptional regulator DegA
DAHPCNDO_00472	CDS	1143	apsD	1.1.1.-		D-apiose dehydrogenase
DAHPCNDO_00473	CDS	1149				hypothetical protein
DAHPCNDO_00474	CDS	1998		3.2.1.23		Beta-galactosidase
DAHPCNDO_00475	CDS	414				hypothetical protein
DAHPCNDO_00476	CDS	663				hypothetical protein
DAHPCNDO_00477	CDS	339				hypothetical protein
DAHPCNDO_00478	CDS	1701				hypothetical protein
DAHPCNDO_00479	CDS	621				hypothetical protein
DAHPCNDO_00480	CDS	1023	xerD_1		COG4974	Tyrosine recombinase XerD
DAHPCNDO_00481	CDS	474				hypothetical protein
DAHPCNDO_00482	CDS	633				hypothetical protein
DAHPCNDO_00483	CDS	948	yajO_1	1.1.-.-	COG0667	1-deoxyxylulose-5-phosphate synthase YajO
DAHPCNDO_00484	CDS	345	rbpA_1			RNA polymerase-binding protein RbpA
DAHPCNDO_00485	CDS	789		2.4.1.54		Undecaprenyl-phosphate mannosyltransferase
DAHPCNDO_00486	CDS	1590	lnt	2.3.1.269	COG0815	Apolipoprotein N-acyltransferase
DAHPCNDO_00487	CDS	1638	hutI_1	3.5.2.7		Imidazolonepropionase
DAHPCNDO_00488	CDS	825	helY	3.6.4.-	COG4581	putative helicase HelY
DAHPCNDO_00489	CDS	468				hypothetical protein
DAHPCNDO_00490	tRNA	74				tRNA-Thr(ggt)
DAHPCNDO_00491	tRNA	75				tRNA-Met(cat)
DAHPCNDO_00492	CDS	171	rpmG2_1		COG0267	50S ribosomal protein L33 2
DAHPCNDO_00493	CDS	450				hypothetical protein
DAHPCNDO_00494	CDS	426				hypothetical protein
DAHPCNDO_00495	CDS	1419				hypothetical protein
DAHPCNDO_00496	CDS	1086	ipsA_1			HTH-type transcriptional regulator IpsA
DAHPCNDO_00497	CDS	1500				hypothetical protein
DAHPCNDO_00498	CDS	1110				hypothetical protein
DAHPCNDO_00499	CDS	102				hypothetical protein
DAHPCNDO_00500	CDS	1713	treS_1	3.2.1.1	COG0366	Trehalose synthase/amylase TreS
DAHPCNDO_00501	CDS	1032	fgd1_1	1.1.98.2	COG2141	F420-dependent glucose-6-phosphate dehydrogenase
DAHPCNDO_00502	CDS	837		1.-.-.-	COG0656	putative oxidoreductase/MSMEI_2347
DAHPCNDO_00503	CDS	462				hypothetical protein
DAHPCNDO_00504	CDS	354				hypothetical protein
DAHPCNDO_00505	CDS	204				hypothetical protein
DAHPCNDO_00506	CDS	369				hypothetical protein
DAHPCNDO_00507	CDS	3864				hypothetical protein
DAHPCNDO_00508	CDS	456				hypothetical protein
DAHPCNDO_00509	CDS	480	ddn	1.-.-.-		Deazaflavin-dependent nitroreductase
DAHPCNDO_00510	CDS	282				hypothetical protein
DAHPCNDO_00511	CDS	2139				hypothetical protein
DAHPCNDO_00512	CDS	801				hypothetical protein
DAHPCNDO_00513	CDS	246	nrdH		COG0695	Glutaredoxin-like protein NrdH
DAHPCNDO_00514	CDS	417	nrdI_1		COG1780	Protein NrdI
DAHPCNDO_00515	CDS	2148	nrdE2	1.17.4.1	COG0209	Ribonucleoside-diphosphate reductase subunit alpha 2
DAHPCNDO_00516	CDS	807				hypothetical protein
DAHPCNDO_00517	CDS	981	nrdF2	1.17.4.1	COG0208	Ribonucleoside-diphosphate reductase subunit beta nrdF2
DAHPCNDO_00518	CDS	1008	birA_1	6.3.4.15		Bifunctional ligase/repressor BirA
DAHPCNDO_00519	CDS	453				hypothetical protein
DAHPCNDO_00520	CDS	759				hypothetical protein
DAHPCNDO_00521	CDS	330				hypothetical protein
DAHPCNDO_00522	CDS	978	yhdN_2	1.1.1.-	COG0667	Aldo-keto reductase YhdN
DAHPCNDO_00523	CDS	156				hypothetical protein
DAHPCNDO_00524	CDS	564	yyaP_1		COG0262	putative protein YyaP
DAHPCNDO_00525	CDS	1428	fumC	4.2.1.2	COG0114	Fumarate hydratase class II
DAHPCNDO_00526	CDS	327				hypothetical protein
DAHPCNDO_00527	CDS	633	cynT	4.2.1.1	COG0288	Carbonic anhydrase
DAHPCNDO_00528	CDS	1293	lpqY		COG1653	Trehalose-binding lipoprotein LpqY
DAHPCNDO_00529	CDS	972	sugA		COG1175	Trehalose transport system permease protein SugA
DAHPCNDO_00530	CDS	849	sugB		COG0395	Trehalose transport system permease protein SugB
DAHPCNDO_00531	CDS	1275	sugC	3.6.3.-	COG3839	Trehalose import ATP-binding protein SugC
DAHPCNDO_00532	CDS	924	scrK	2.7.1.4	COG0524	Fructokinase
DAHPCNDO_00533	CDS	243	xseB	3.1.11.6	COG1722	Exodeoxyribonuclease 7 small subunit
DAHPCNDO_00534	CDS	1254	xseA	3.1.11.6	COG1570	Exodeoxyribonuclease 7 large subunit
DAHPCNDO_00535	CDS	1044	ispH2	1.17.7.4	COG0761	4-hydroxy-3-methylbut-2-enyl diphosphate reductase 2
DAHPCNDO_00536	CDS	1734	opuD		COG1292	Glycine betaine transporter OpuD
DAHPCNDO_00537	CDS	1419				hypothetical protein
DAHPCNDO_00538	CDS	864	btuD_3	7.6.2.8		Vitamin B12 import ATP-binding protein BtuD
DAHPCNDO_00539	CDS	1554				hypothetical protein
DAHPCNDO_00540	CDS	1077	ychF		COG0012	Ribosome-binding ATPase YchF
DAHPCNDO_00541	CDS	279				hypothetical protein
DAHPCNDO_00542	CDS	945				hypothetical protein
DAHPCNDO_00543	CDS	843				hypothetical protein
DAHPCNDO_00544	CDS	399				hypothetical protein
DAHPCNDO_00545	CDS	342				hypothetical protein
DAHPCNDO_00546	CDS	441				hypothetical protein
DAHPCNDO_00547	CDS	795	ycdF	1.1.1.47	COG1028	Glucose 1-dehydrogenase 2
DAHPCNDO_00548	CDS	483				hypothetical protein
DAHPCNDO_00549	CDS	1866			COG0747	putative lipoprotein
DAHPCNDO_00550	CDS	249	acpP			Acyl carrier protein
DAHPCNDO_00551	CDS	1005	fabH_1	2.3.1.180		3-oxoacyl-[acyl-carrier-protein] synthase 3
DAHPCNDO_00552	CDS	1008	fabD	2.3.1.39	COG0331	Malonyl CoA-acyl carrier protein transacylase
DAHPCNDO_00553	CDS	1287			COG2508	putative protein
DAHPCNDO_00554	CDS	687				hypothetical protein
DAHPCNDO_00555	CDS	2745	aceE	1.2.4.1	COG2609	Pyruvate dehydrogenase E1 component
DAHPCNDO_00556	CDS	423				putative protein
DAHPCNDO_00557	CDS	468	ahpE	1.11.1.15	COG1225	Alkyl hydroperoxide reductase E
DAHPCNDO_00558	tRNA	76				tRNA-Val(tac)
DAHPCNDO_00559	CDS	1482				hypothetical protein
DAHPCNDO_00560	CDS	822	ycbX		COG0633	putative protein YcbX
DAHPCNDO_00561	CDS	1206			COG0327	GTP cyclohydrolase 1 type 2
DAHPCNDO_00562	CDS	750			COG1579	putative protein
DAHPCNDO_00563	CDS	1206			COG0328	Bifunctional protein
DAHPCNDO_00564	CDS	1176	arsB		COG1055	Arsenical pump membrane protein
DAHPCNDO_00565	CDS	771				hypothetical protein
DAHPCNDO_00566	CDS	384				putative protein.1
DAHPCNDO_00567	CDS	297				hypothetical protein
DAHPCNDO_00568	CDS	396				hypothetical protein
DAHPCNDO_00569	CDS	288				hypothetical protein
DAHPCNDO_00570	CDS	738				hypothetical protein
DAHPCNDO_00571	CDS	711				hypothetical protein
DAHPCNDO_00572	CDS	882	sucD	6.2.1.5	COG0074	Succinate--CoA ligase [ADP-forming] subunit alpha
DAHPCNDO_00573	CDS	1182	sucC	6.2.1.5	COG0045	Succinate--CoA ligase [ADP-forming] subunit beta
DAHPCNDO_00574	CDS	369	dksA_1			RNA polymerase-binding transcription factor DksA
DAHPCNDO_00575	CDS	678				hypothetical protein
DAHPCNDO_00576	CDS	210				hypothetical protein
DAHPCNDO_00577	CDS	540	clpC1_1			ATP-dependent Clp protease ATP-binding subunit ClpC1
DAHPCNDO_00578	CDS	2532	uvrD1	3.6.4.12	COG0210	ATP-dependent DNA helicase UvrD1
DAHPCNDO_00579	CDS	483				hypothetical protein
DAHPCNDO_00580	CDS	348				hypothetical protein
DAHPCNDO_00581	CDS	681	nreC_2		COG2197	Oxygen regulatory protein NreC
DAHPCNDO_00582	CDS	1278				hypothetical protein
DAHPCNDO_00583	CDS	1542				hypothetical protein
DAHPCNDO_00584	CDS	954				hypothetical protein
DAHPCNDO_00585	CDS	489				hypothetical protein
DAHPCNDO_00586	CDS	486				hypothetical protein
DAHPCNDO_00587	CDS	1137	pimC	2.4.1.-		GDP-mannose-dependent alpha-(1-6)-phosphatidylinositol dimannoside mannosyltransferase
DAHPCNDO_00588	CDS	381				putative protein
DAHPCNDO_00589	CDS	1611	guaA	6.3.5.2	COG0518	GMP synthase [glutamine-hydrolyzing]
DAHPCNDO_00590	CDS	1809	yheI	3.6.3.-	COG1132	putative multidrug resistance ABC transporter ATP-binding/permease protein YheI
DAHPCNDO_00591	CDS	1734			COG1132	putative ABC transporter ATP-binding protein
DAHPCNDO_00592	CDS	429	arfB	3.1.1.29	COG1186	Peptidyl-tRNA hydrolase ArfB
DAHPCNDO_00593	CDS	705	kdpE		COG0745	Transcriptional regulatory protein KdpE
DAHPCNDO_00594	CDS	2748	kdpD	2.7.13.3	COG2205	Sensor protein KdpD
DAHPCNDO_00595	CDS	1323				hypothetical protein
DAHPCNDO_00596	CDS	525	argA	2.3.1.1	COG1246	Amino-acid acetyltransferase
DAHPCNDO_00597	CDS	804				hypothetical protein
DAHPCNDO_00598	CDS	1329	plaP		COG0531	Low-affinity putrescine importer PlaP
DAHPCNDO_00599	CDS	1011	deoR_1		COG2390	Deoxyribonucleoside regulator
DAHPCNDO_00600	CDS	1812	glpD2	1.1.5.3	COG0578	Glycerol-3-phosphate dehydrogenase 2
DAHPCNDO_00601	CDS	765	glpF		COG0580	putative glycerol uptake facilitator protein
DAHPCNDO_00602	CDS	1524	glpK	2.7.1.30	COG0554	Glycerol kinase
DAHPCNDO_00603	CDS	219				hypothetical protein
DAHPCNDO_00604	CDS	510				hypothetical protein
DAHPCNDO_00605	CDS	768				hypothetical protein
DAHPCNDO_00606	CDS	345				hypothetical protein
DAHPCNDO_00607	CDS	1092				hypothetical protein
DAHPCNDO_00608	CDS	618				hypothetical protein
DAHPCNDO_00609	CDS	1266	mntH_1		COG1914	Divalent metal cation transporter MntH
DAHPCNDO_00610	CDS	1551				hypothetical protein
DAHPCNDO_00611	CDS	519				hypothetical protein
DAHPCNDO_00612	CDS	1422				hypothetical protein
DAHPCNDO_00613	CDS	558				hypothetical protein
DAHPCNDO_00614	CDS	363				hypothetical protein
DAHPCNDO_00615	CDS	336				hypothetical protein
DAHPCNDO_00616	CDS	384				hypothetical protein
DAHPCNDO_00617	CDS	2235				hypothetical protein
DAHPCNDO_00618	CDS	639				hypothetical protein
DAHPCNDO_00619	CDS	882				hypothetical protein
DAHPCNDO_00620	tRNA	98				tRNA-Ala(cgc)
DAHPCNDO_00621	CDS	168				hypothetical protein
DAHPCNDO_00622	CDS	1119				hypothetical protein
DAHPCNDO_00623	CDS	1284				hypothetical protein
DAHPCNDO_00624	CDS	1257	entS_2			Enterobactin exporter EntS
DAHPCNDO_00625	CDS	126				hypothetical protein
DAHPCNDO_00626	CDS	366				hypothetical protein
DAHPCNDO_00627	CDS	231				hypothetical protein
DAHPCNDO_00628	CDS	714				hypothetical protein
DAHPCNDO_00629	CDS	1917	prlC	3.4.24.70	COG0339	Oligopeptidase A
DAHPCNDO_00630	CDS	756				hypothetical protein
DAHPCNDO_00631	CDS	1455				hypothetical protein
DAHPCNDO_00632	CDS	516				hypothetical protein
DAHPCNDO_00633	CDS	603	ftsQ		COG1589	Cell division protein FtsQ
DAHPCNDO_00634	CDS	1257	ftsZ			Cell division protein FtsZ
DAHPCNDO_00635	CDS	627				hypothetical protein
DAHPCNDO_00636	CDS	573				hypothetical protein
DAHPCNDO_00637	CDS	1491				hypothetical protein
DAHPCNDO_00638	CDS	435				hypothetical protein
DAHPCNDO_00639	CDS	366				hypothetical protein
DAHPCNDO_00640	CDS	207				hypothetical protein
DAHPCNDO_00641	CDS	2901	malT			HTH-type transcriptional regulator MalT
DAHPCNDO_00642	CDS	234				hypothetical protein
DAHPCNDO_00643	CDS	369				hypothetical protein
DAHPCNDO_00644	CDS	1071	ligD_3		COG1793	Multifunctional non-homologous end joining protein LigD
DAHPCNDO_00645	CDS	2484				hypothetical protein
DAHPCNDO_00646	CDS	813				hypothetical protein
DAHPCNDO_00647	CDS	189				hypothetical protein
DAHPCNDO_00648	CDS	189				hypothetical protein
DAHPCNDO_00649	CDS	756	fabG_3	1.1.1.100		3-oxoacyl-[acyl-carrier-protein] reductase FabG
DAHPCNDO_00650	CDS	804	xthA	3.1.11.2	COG0708	Exodeoxyribonuclease III
DAHPCNDO_00651	CDS	1341				hypothetical protein
DAHPCNDO_00652	CDS	561				hypothetical protein
DAHPCNDO_00653	CDS	696				hypothetical protein
DAHPCNDO_00654	CDS	1050	iolU_1	1.1.1.371	COG0673	scyllo-inositol 2-dehydrogenase (NADP(+)) IolU
DAHPCNDO_00655	CDS	2601	clpB		COG0542	Chaperone protein ClpB
DAHPCNDO_00656	CDS	2103				hypothetical protein
DAHPCNDO_00657	CDS	387				hypothetical protein
DAHPCNDO_00658	CDS	762	drrB_1			Daunorubicin/doxorubicin resistance ABC transporter permease protein DrrB
DAHPCNDO_00659	CDS	789	drrA_1	3.6.3.-		Daunorubicin/doxorubicin resistance ATP-binding protein DrrA
DAHPCNDO_00660	CDS	846				hypothetical protein
DAHPCNDO_00661	CDS	510				hypothetical protein
DAHPCNDO_00662	CDS	798	fbiB		COG0778	Bifunctional F420 biosynthesis protein FbiB
DAHPCNDO_00663	CDS	1017	fgd1_2	1.1.98.2	COG2141	F420-dependent glucose-6-phosphate dehydrogenase
DAHPCNDO_00664	CDS	2670	valS	6.1.1.9	COG0525	Valine--tRNA ligase
DAHPCNDO_00665	CDS	1818		6.2.1.3	COG1022	Long-chain-fatty-acid--CoA ligase FadD15
DAHPCNDO_00666	CDS	1200				putative protein
DAHPCNDO_00667	CDS	327				hypothetical protein
DAHPCNDO_00668	CDS	1005				hypothetical protein
DAHPCNDO_00669	CDS	2721	ctpF	3.6.3.-	COG0474	putative cation-transporting ATPase F
DAHPCNDO_00670	CDS	1278	clpX		COG1219	ATP-dependent Clp protease ATP-binding subunit ClpX
DAHPCNDO_00671	CDS	705	clpP2	3.4.21.92	COG0740	ATP-dependent Clp protease proteolytic subunit 2
DAHPCNDO_00672	CDS	618	clpP1_1	3.4.21.92	COG0740	ATP-dependent Clp protease proteolytic subunit 1
DAHPCNDO_00673	CDS	1401	tig	5.2.1.8	COG0544	Trigger factor
DAHPCNDO_00674	CDS	1338	rebG_1	4.3.3.5		4'-demethylrebeccamycin synthase
DAHPCNDO_00675	tRNA	76				tRNA-Pro(tgg)
DAHPCNDO_00676	tRNA	73				tRNA-Gly(tcc)
DAHPCNDO_00677	CDS	789				hypothetical protein
DAHPCNDO_00678	CDS	1137				hypothetical protein
DAHPCNDO_00679	CDS	2313				hypothetical protein
DAHPCNDO_00680	CDS	417	hrp1_1		COG0517	Hypoxic response protein 1
DAHPCNDO_00681	CDS	1254				hypothetical protein
DAHPCNDO_00682	CDS	2046		3.2.1.23		Beta-galactosidase
DAHPCNDO_00683	CDS	1326	araN_1		COG1653	putative arabinose-binding protein
DAHPCNDO_00684	CDS	966	ngcF_1		COG1175	Diacetylchitobiose uptake system permease protein NgcF
DAHPCNDO_00685	CDS	900	araQ_2		COG0395	L-arabinose transport system permease protein AraQ
DAHPCNDO_00686	CDS	1032	rbsR_1		COG1609	Ribose operon repressor
DAHPCNDO_00687	CDS	588				hypothetical protein
DAHPCNDO_00688	CDS	954		3.1.11.-	COG0258	5'-3' exonuclease
DAHPCNDO_00689	CDS	423				hypothetical protein
DAHPCNDO_00690	CDS	564				hypothetical protein
DAHPCNDO_00691	CDS	432				hypothetical protein
DAHPCNDO_00692	CDS	813				hypothetical protein
DAHPCNDO_00693	CDS	1119				hypothetical protein
DAHPCNDO_00694	CDS	639				hypothetical protein
DAHPCNDO_00695	CDS	426				hypothetical protein
DAHPCNDO_00696	CDS	1209				hypothetical protein
DAHPCNDO_00697	CDS	669	devR_1		COG2197	DNA-binding transcriptional activator DevR/DosR
DAHPCNDO_00698	CDS	228				hypothetical protein
DAHPCNDO_00699	CDS	1176	ipsA_2			HTH-type transcriptional regulator IpsA
DAHPCNDO_00700	CDS	828				hypothetical protein
DAHPCNDO_00701	CDS	378				hypothetical protein
DAHPCNDO_00702	tRNA	75				tRNA-Thr(tgt)
DAHPCNDO_00703	CDS	924				hypothetical protein
DAHPCNDO_00704	CDS	492				hypothetical protein
DAHPCNDO_00705	CDS	1803	pknD_2	2.7.11.1		Serine/threonine-protein kinase PknD
DAHPCNDO_00706	CDS	1440	otsA	2.4.1.15	COG0380	Trehalose-6-phosphate synthase
DAHPCNDO_00707	CDS	798	otsB	3.1.3.12	COG1877	Trehalose-6-phosphate phosphatase
DAHPCNDO_00708	CDS	1647				hypothetical protein
DAHPCNDO_00709	CDS	1128	msiK	7.5.2.-	COG3839	Diacetylchitobiose uptake system ATP-binding protein MsiK
DAHPCNDO_00710	CDS	1287				hypothetical protein
DAHPCNDO_00711	CDS	1227				hypothetical protein
DAHPCNDO_00712	CDS	1005		2.1.1.-	COG0566	putative tRNA/rRNA methyltransferase
DAHPCNDO_00713	CDS	1434	cysS	6.1.1.16	COG0215	Cysteine--tRNA ligase
DAHPCNDO_00714	CDS	1269				hypothetical protein
DAHPCNDO_00715	CDS	1335	ybjJ_1			Inner membrane protein YbjJ
DAHPCNDO_00716	CDS	672	betI_2			HTH-type transcriptional regulator BetI
DAHPCNDO_00717	CDS	1377		1.1.2.-	COG0277	L-gulono-1,4-lactone dehydrogenase
DAHPCNDO_00718	CDS	951	qorA_1	1.6.5.5	COG0604	Quinone oxidoreductase 1
DAHPCNDO_00719	CDS	231				hypothetical protein
DAHPCNDO_00720	CDS	912	gltC			HTH-type transcriptional regulator GltC
DAHPCNDO_00721	CDS	1179				hypothetical protein
DAHPCNDO_00722	CDS	498	ispF	4.6.1.12	COG0245	2-C-methyl-D-erythritol 2,4-cyclodiphosphate synthase
DAHPCNDO_00723	CDS	957	ispD	2.7.7.60	COG1211	2-C-methyl-D-erythritol 4-phosphate cytidylyltransferase
DAHPCNDO_00724	CDS	483	carD		COG1329	RNA polymerase-binding transcription factor CarD
DAHPCNDO_00725	CDS	582				hypothetical protein
DAHPCNDO_00726	CDS	780	pstB1	7.3.2.1	COG1117	Phosphate import ATP-binding protein PstB 1
DAHPCNDO_00727	CDS	960	pstA1		COG0581	Phosphate transport system permease protein PstA 1
DAHPCNDO_00728	CDS	1020	pstC2		COG0573	Phosphate transport system permease protein PstC 2
DAHPCNDO_00729	CDS	1113	pstS3		COG0226	Phosphate-binding protein PstS 3
DAHPCNDO_00730	CDS	717	regX3_2		COG0745	Sensory transduction protein regX3
DAHPCNDO_00731	CDS	1203	sasA_4	2.7.-.-		Adaptive-response sensory-kinase SasA
DAHPCNDO_00732	CDS	483				hypothetical protein
DAHPCNDO_00733	CDS	402				hypothetical protein
DAHPCNDO_00734	CDS	222				hypothetical protein
DAHPCNDO_00735	CDS	165				hypothetical protein
DAHPCNDO_00736	CDS	426				hypothetical protein
DAHPCNDO_00737	CDS	408				Tn3 family transposase ISAau4
DAHPCNDO_00738	CDS	600	recR		COG0353	Recombination protein RecR
DAHPCNDO_00739	CDS	579				hypothetical protein
DAHPCNDO_00740	CDS	147				hypothetical protein
DAHPCNDO_00741	CDS	1122				hypothetical protein
DAHPCNDO_00742	CDS	1041	btuD_4	7.6.2.8		Vitamin B12 import ATP-binding protein BtuD
DAHPCNDO_00743	CDS	1299				hypothetical protein
DAHPCNDO_00744	CDS	1284	ask	2.7.2.4	COG0527	Aspartokinase
DAHPCNDO_00745	CDS	1059	asd	1.2.1.11	COG0136	Aspartate-semialdehyde dehydrogenase
DAHPCNDO_00746	CDS	414	fitB_1	3.1.-.-		Toxin FitB
DAHPCNDO_00747	CDS	240				hypothetical protein
DAHPCNDO_00748	CDS	2250	fgd_2	1.1.98.2		F420-dependent glucose-6-phosphate dehydrogenase
DAHPCNDO_00749	CDS	402	ytrA_1		COG1725	HTH-type transcriptional repressor YtrA
DAHPCNDO_00750	CDS	912	btuD_5	7.6.2.8		Vitamin B12 import ATP-binding protein BtuD
DAHPCNDO_00751	CDS	762				hypothetical protein
DAHPCNDO_00752	CDS	1047	lnrL_1	3.6.3.-	COG1131	Linearmycin resistance ATP-binding protein LnrL
DAHPCNDO_00753	CDS	813				hypothetical protein
DAHPCNDO_00754	CDS	576	cex_1		COG3693	Exoglucanase/xylanase
DAHPCNDO_00755	CDS	1725				hypothetical protein
DAHPCNDO_00756	CDS	1188				hypothetical protein
DAHPCNDO_00757	CDS	969	pikAII	2.3.1.239		Narbonolide/10-deoxymethynolide synthase PikA2, modules 3 and 4
DAHPCNDO_00758	CDS	453				hypothetical protein
DAHPCNDO_00759	CDS	192				hypothetical protein
DAHPCNDO_00760	CDS	156				hypothetical protein
DAHPCNDO_00761	CDS	381				hypothetical protein
DAHPCNDO_00762	CDS	1152				hypothetical protein
DAHPCNDO_00763	CDS	1389	ntaA_1	1.14.14.10		Nitrilotriacetate monooxygenase component A
DAHPCNDO_00764	CDS	879				hypothetical protein
DAHPCNDO_00765	CDS	1032				hypothetical protein
DAHPCNDO_00766	CDS	807	tcyC	3.6.3.-	COG1126	L-cystine import ATP-binding protein TcyC
DAHPCNDO_00767	CDS	1017				hypothetical protein
DAHPCNDO_00768	CDS	1179	soxA_1	1.5.3.1		Monomeric sarcosine oxidase
DAHPCNDO_00769	CDS	345				hypothetical protein
DAHPCNDO_00770	CDS	870				hypothetical protein
DAHPCNDO_00771	CDS	723				hypothetical protein
DAHPCNDO_00772	CDS	555				hypothetical protein
DAHPCNDO_00773	CDS	672				hypothetical protein
DAHPCNDO_00774	CDS	828				hypothetical protein
DAHPCNDO_00775	CDS	516				hypothetical protein
DAHPCNDO_00776	CDS	435				hypothetical protein
DAHPCNDO_00777	CDS	642				hypothetical protein
DAHPCNDO_00778	CDS	492				hypothetical protein
DAHPCNDO_00779	CDS	402				hypothetical protein
DAHPCNDO_00780	CDS	567	rcdA		COG3226	HTH-type transcriptional regulator RcdA
DAHPCNDO_00781	CDS	603	maa	2.3.1.79	COG0110	Maltose O-acetyltransferase
DAHPCNDO_00782	CDS	690				hypothetical protein
DAHPCNDO_00783	CDS	513				hypothetical protein
DAHPCNDO_00784	CDS	411				hypothetical protein
DAHPCNDO_00785	CDS	492				hypothetical protein
DAHPCNDO_00786	CDS	408				hypothetical protein
DAHPCNDO_00787	CDS	1239				hypothetical protein
DAHPCNDO_00788	CDS	837	bpoA2	1.11.1.-		Non-haem bromoperoxidase BPO-A2
DAHPCNDO_00789	CDS	672				hypothetical protein
DAHPCNDO_00790	CDS	633				hypothetical protein
DAHPCNDO_00791	CDS	492				hypothetical protein
DAHPCNDO_00792	CDS	471				hypothetical protein
DAHPCNDO_00793	CDS	1020		1.1.1.1	COG1063	putative zinc-binding alcohol dehydrogenase
DAHPCNDO_00794	CDS	951				hypothetical protein
DAHPCNDO_00795	CDS	618	dapH_2	2.3.1.89		2,3,4,5-tetrahydropyridine-2,6-dicarboxylate N-acetyltransferase
DAHPCNDO_00796	CDS	462				hypothetical protein
DAHPCNDO_00797	CDS	339				hypothetical protein
DAHPCNDO_00798	CDS	444				hypothetical protein
DAHPCNDO_00799	CDS	420	oxyR	1.3.98.4		5a,11a-dehydrotetracycline/5a,11a-dehydrooxytetracycline reductase
DAHPCNDO_00800	CDS	1476				hypothetical protein
DAHPCNDO_00801	CDS	1437	celA	3.2.1.4		Endoglucanase CelA
DAHPCNDO_00802	CDS	294				hypothetical protein
DAHPCNDO_00803	CDS	558				hypothetical protein
DAHPCNDO_00804	CDS	2874	uvrA_1		COG0178	UvrABC system protein A
DAHPCNDO_00805	CDS	708	gloC	3.1.2.6	COG0491	Hydroxyacylglutathione hydrolase GloC
DAHPCNDO_00806	CDS	1164	ydbM	1.3.99.-		Putative acyl-CoA dehydrogenase YdbM
DAHPCNDO_00807	CDS	288				hypothetical protein
DAHPCNDO_00808	CDS	1008			COG0861	putative membrane protein
DAHPCNDO_00809	CDS	2106	uvrB		COG0556	UvrABC system protein B
DAHPCNDO_00810	CDS	639	pcp	3.4.19.3	COG2039	Pyrrolidone-carboxylate peptidase
DAHPCNDO_00811	CDS	630	coaE	2.7.1.24	COG0237	Dephospho-CoA kinase
DAHPCNDO_00812	CDS	1482	rpsA		COG0539	30S ribosomal protein S1
DAHPCNDO_00813	CDS	1026	pfkA	2.7.1.11	COG0205	ATP-dependent 6-phosphofructokinase
DAHPCNDO_00814	CDS	1755	gsiA_1	7.4.2.10	COG1123	Glutathione import ATP-binding protein GsiA
DAHPCNDO_00815	CDS	942	gsiD		COG1173	Glutathione transport system permease protein GsiD
DAHPCNDO_00816	CDS	1008	dppB		COG0601	Dipeptide transport system permease protein DppB
DAHPCNDO_00817	CDS	1671	hbpA		COG0747	Heme-binding protein A
DAHPCNDO_00818	CDS	828	COQ5_2	2.1.1.163		2-methoxy-6-polyprenyl-1,4-benzoquinol methylase, mitochondrial
DAHPCNDO_00819	CDS	1644	mctC		COG4147	Monocarboxylic acid transporter
DAHPCNDO_00820	CDS	354				hypothetical protein
DAHPCNDO_00821	CDS	1110				hypothetical protein
DAHPCNDO_00822	CDS	1320	phoA	3.1.3.1	COG1785	Alkaline phosphatase 4
DAHPCNDO_00823	CDS	2055	fusA_1		COG0480	Elongation factor G
DAHPCNDO_00824	CDS	621	yciO		COG0009	putative protein YciO
DAHPCNDO_00825	CDS	219				hypothetical protein
DAHPCNDO_00826	CDS	540				hypothetical protein
DAHPCNDO_00827	CDS	888	udgB	3.2.2.-	COG1573	Type-5 uracil-DNA glycosylase
DAHPCNDO_00828	CDS	432				hypothetical protein
DAHPCNDO_00829	CDS	963				hypothetical protein
DAHPCNDO_00830	CDS	1029				hypothetical protein
DAHPCNDO_00831	CDS	264				Antitoxin VapB43
DAHPCNDO_00832	CDS	435		3.1.-.-		Ribonuclease VapC43
DAHPCNDO_00833	CDS	660				hypothetical protein
DAHPCNDO_00834	CDS	237				hypothetical protein
DAHPCNDO_00835	CDS	1335	pip	3.4.11.5		Proline iminopeptidase
DAHPCNDO_00836	CDS	180				putative protein
DAHPCNDO_00837	CDS	186				hypothetical protein
DAHPCNDO_00838	CDS	441		1.1.98.-		F420H(2)-dependent quinone reductase
DAHPCNDO_00839	CDS	738	gla		COG0580	Glycerol facilitator-aquaporin gla
DAHPCNDO_00840	CDS	1506	yhdG_1		COG0531	putative amino acid permease YhdG
DAHPCNDO_00841	CDS	405				hypothetical protein
DAHPCNDO_00842	CDS	399			COG0789	putative HTH-type transcriptional regulator
DAHPCNDO_00843	CDS	840				hypothetical protein
DAHPCNDO_00844	CDS	729				hypothetical protein
DAHPCNDO_00845	CDS	693				hypothetical protein
DAHPCNDO_00846	CDS	519				hypothetical protein
DAHPCNDO_00847	CDS	3255				hypothetical protein
DAHPCNDO_00848	CDS	1218	sbcD			Nuclease SbcCD subunit D
DAHPCNDO_00849	CDS	357				hypothetical protein
DAHPCNDO_00850	CDS	552				hypothetical protein
DAHPCNDO_00851	CDS	1632	yheS_1		COG0488	putative ABC transporter ATP-binding protein YheS
DAHPCNDO_00852	CDS	705				hypothetical protein
DAHPCNDO_00853	CDS	402				hypothetical protein
DAHPCNDO_00854	CDS	1059				hypothetical protein
DAHPCNDO_00855	CDS	1197				hypothetical protein
DAHPCNDO_00856	CDS	573				hypothetical protein
DAHPCNDO_00857	CDS	957				hypothetical protein
DAHPCNDO_00858	CDS	1026	hrcA		COG1420	Heat-inducible transcription repressor HrcA
DAHPCNDO_00859	CDS	1128	dnaJ2		COG0484	Chaperone protein DnaJ 2
DAHPCNDO_00860	CDS	771	rsmE	2.1.1.193	COG1385	Ribosomal RNA small subunit methyltransferase E
DAHPCNDO_00861	CDS	2709	ppdK	2.7.9.1	COG0574	Pyruvate, phosphate dikinase
DAHPCNDO_00862	CDS	1008			COG1702	PhoH-like protein
DAHPCNDO_00863	CDS	453	ybeY	3.1.-.-	COG0319	Endoribonuclease YbeY
DAHPCNDO_00864	CDS	1320				hypothetical protein
DAHPCNDO_00865	CDS	915	era		COG1159	GTPase Era
DAHPCNDO_00866	CDS	882				hypothetical protein
DAHPCNDO_00867	CDS	453				hypothetical protein
DAHPCNDO_00868	CDS	690	nudL	3.6.1.-		putative Nudix hydrolase NudL
DAHPCNDO_00869	CDS	699				hypothetical protein
DAHPCNDO_00870	CDS	1455	guaB1	1.-.-.-	COG0516	putative oxidoreductase
DAHPCNDO_00871	CDS	1899	dxs	2.2.1.7		1-deoxy-D-xylulose-5-phosphate synthase
DAHPCNDO_00872	CDS	123				hypothetical protein
DAHPCNDO_00873	CDS	477	ftsL_1			Cell division protein FtsL
DAHPCNDO_00874	CDS	504				hypothetical protein
DAHPCNDO_00875	CDS	954	ppx2	3.6.1.11	COG0248	Exopolyphosphatase 2
DAHPCNDO_00876	CDS	357				hypothetical protein
DAHPCNDO_00877	CDS	1182				hypothetical protein
DAHPCNDO_00878	CDS	1515	bglA_1	3.2.1.21	COG2723	Beta-glucosidase A
DAHPCNDO_00879	CDS	1503				hypothetical protein
DAHPCNDO_00880	CDS	885	menH_2	4.2.99.20		2-succinyl-6-hydroxy-2,4-cyclohexadiene-1-carboxylate synthase
DAHPCNDO_00881	tRNA	75				tRNA-Leu(taa)
DAHPCNDO_00882	CDS	1080				hypothetical protein
DAHPCNDO_00883	CDS	960				hypothetical protein
DAHPCNDO_00884	CDS	189				hypothetical protein
DAHPCNDO_00885	CDS	1335				hypothetical protein
DAHPCNDO_00886	CDS	195				hypothetical protein
DAHPCNDO_00887	CDS	1302				hypothetical protein
DAHPCNDO_00888	CDS	876				hypothetical protein
DAHPCNDO_00889	CDS	1056				hypothetical protein
DAHPCNDO_00890	CDS	798				hypothetical protein
DAHPCNDO_00891	CDS	156				hypothetical protein
DAHPCNDO_00892	CDS	1290				hypothetical protein
DAHPCNDO_00893	CDS	4128	recF_1			DNA replication and repair protein RecF
DAHPCNDO_00894	CDS	1197				hypothetical protein
DAHPCNDO_00895	CDS	1533				hypothetical protein
DAHPCNDO_00896	CDS	546				hypothetical protein
DAHPCNDO_00897	CDS	981				hypothetical protein
DAHPCNDO_00898	CDS	312	lsr2_1			Nucleoid-associated protein Lsr2
DAHPCNDO_00899	CDS	495				hypothetical protein
DAHPCNDO_00900	CDS	1200				hypothetical protein
DAHPCNDO_00901	CDS	828				hypothetical protein
DAHPCNDO_00902	CDS	411				hypothetical protein
DAHPCNDO_00903	CDS	723				hypothetical protein
DAHPCNDO_00904	CDS	447				hypothetical protein
DAHPCNDO_00905	CDS	681				hypothetical protein
DAHPCNDO_00906	CDS	537				hypothetical protein
DAHPCNDO_00907	CDS	963				hypothetical protein
DAHPCNDO_00908	CDS	375				hypothetical protein
DAHPCNDO_00909	CDS	471				hypothetical protein
DAHPCNDO_00910	CDS	501				hypothetical protein
DAHPCNDO_00911	CDS	378				hypothetical protein
DAHPCNDO_00912	CDS	519				hypothetical protein
DAHPCNDO_00913	CDS	2247				hypothetical protein
DAHPCNDO_00914	CDS	315				hypothetical protein
DAHPCNDO_00915	CDS	378				hypothetical protein
DAHPCNDO_00916	CDS	1059				hypothetical protein
DAHPCNDO_00917	CDS	636	lolD_1	3.6.3.-	COG1136	Lipoprotein-releasing system ATP-binding protein LolD
DAHPCNDO_00918	CDS	1098				hypothetical protein
DAHPCNDO_00919	CDS	1065				hypothetical protein
DAHPCNDO_00920	CDS	438				hypothetical protein
DAHPCNDO_00921	CDS	303				IS3 family transposase ISMsm7
DAHPCNDO_00922	CDS	861				IS3 family transposase ISBli17
DAHPCNDO_00923	CDS	783				hypothetical protein
DAHPCNDO_00924	CDS	315				hypothetical protein
DAHPCNDO_00925	CDS	651				hypothetical protein
DAHPCNDO_00926	CDS	1161				hypothetical protein
DAHPCNDO_00927	CDS	663	liaR_4		COG2197	Transcriptional regulatory protein LiaR
DAHPCNDO_00928	CDS	222				hypothetical protein
DAHPCNDO_00929	CDS	777				hypothetical protein
DAHPCNDO_00930	CDS	453				hypothetical protein
DAHPCNDO_00931	CDS	1053				hypothetical protein
DAHPCNDO_00932	CDS	1752				hypothetical protein
DAHPCNDO_00933	CDS	399				hypothetical protein
DAHPCNDO_00934	CDS	522				hypothetical protein
DAHPCNDO_00935	CDS	1227		1.3.1.-	COG3268	Putative trans-acting enoyl reductase
DAHPCNDO_00936	CDS	360				hypothetical protein
DAHPCNDO_00937	CDS	867			COG2375	putative protein
DAHPCNDO_00938	CDS	456				hypothetical protein
DAHPCNDO_00939	CDS	1284	yfmO			Multidrug efflux protein YfmO
DAHPCNDO_00940	CDS	1107				hypothetical protein
DAHPCNDO_00941	CDS	867				hypothetical protein
DAHPCNDO_00942	CDS	945	bcrA_1			Bacitracin transport ATP-binding protein BcrA
DAHPCNDO_00943	CDS	825				hypothetical protein
DAHPCNDO_00944	CDS	1413	cbs	4.2.1.22	COG0031	Putative cystathionine beta-synthase
DAHPCNDO_00945	CDS	1035	axeA_2	3.1.1.41	COG3458	Cephalosporin-C deacetylase
DAHPCNDO_00946	CDS	1692	fadD	6.2.1.3	COG0318	Long-chain-fatty-acid--CoA ligase
DAHPCNDO_00947	CDS	597				hypothetical protein
DAHPCNDO_00948	CDS	843	menH_3	4.2.99.20		2-succinyl-6-hydroxy-2,4-cyclohexadiene-1-carboxylate synthase
DAHPCNDO_00949	CDS	408	fkbP	5.2.1.8		FK506-binding protein
DAHPCNDO_00950	CDS	756	xyoA	1.1.3.41	COG0277	putative xylitol oxidase
DAHPCNDO_00951	CDS	645				hypothetical protein
DAHPCNDO_00952	CDS	1179				hypothetical protein
DAHPCNDO_00953	CDS	1095	rssB_1			Regulator of RpoS
DAHPCNDO_00954	CDS	1011				hypothetical protein
DAHPCNDO_00955	CDS	735	ycdX_2	3.1.3.-		phosphatase YcdX
DAHPCNDO_00956	CDS	396	rssB_2			Regulator of RpoS
DAHPCNDO_00957	CDS	1782	rcsC_1	2.7.13.3		Sensor histidine kinase RcsC
DAHPCNDO_00958	CDS	1401	mcrA_1	1.5.3.-		Mitomycin radical oxidase
DAHPCNDO_00959	CDS	441				hypothetical protein
DAHPCNDO_00960	CDS	735				hypothetical protein
DAHPCNDO_00961	CDS	699				hypothetical protein
DAHPCNDO_00962	CDS	2106				hypothetical protein
DAHPCNDO_00963	CDS	402	msrB	1.8.4.12	COG0229	Peptide methionine sulfoxide reductase MsrB
DAHPCNDO_00964	CDS	795				hypothetical protein
DAHPCNDO_00965	CDS	459				hypothetical protein
DAHPCNDO_00966	CDS	1695	bmr3_1			Multidrug resistance protein 3
DAHPCNDO_00967	CDS	489				hypothetical protein
DAHPCNDO_00968	CDS	1488	xylE			D-xylose-proton symporter
DAHPCNDO_00969	CDS	651				hypothetical protein
DAHPCNDO_00970	CDS	621				hypothetical protein
DAHPCNDO_00971	CDS	1008				hypothetical protein
DAHPCNDO_00972	CDS	975	mutT1	3.6.1.55	COG0406	putative 8-oxo-dGTP diphosphatase 1
DAHPCNDO_00973	CDS	2235	ppk	2.7.4.1	COG0855	Polyphosphate kinase
DAHPCNDO_00974	CDS	558	mshD_2	2.3.1.189	COG0456	Mycothiol acetyltransferase
DAHPCNDO_00975	CDS	870			COG3385	IS4 family transposase MICBce6
DAHPCNDO_00976	CDS	492				hypothetical protein
DAHPCNDO_00977	CDS	1929		3.6.3.-	COG1132	Putative multidrug export ATP-binding/permease protein
DAHPCNDO_00978	CDS	468				hypothetical protein
DAHPCNDO_00979	CDS	561				hypothetical protein
DAHPCNDO_00980	CDS	1143				hypothetical protein
DAHPCNDO_00981	CDS	576	dcd	3.5.4.30	COG0717	dCTP deaminase, dUMP-forming
DAHPCNDO_00982	CDS	2469	cbpA	2.4.1.20	COG3459	Cellobiose phosphorylase
DAHPCNDO_00983	CDS	978				hypothetical protein
DAHPCNDO_00984	CDS	534	sigE_2		COG1595	ECF RNA polymerase sigma factor SigE
DAHPCNDO_00985	CDS	447				hypothetical protein
DAHPCNDO_00986	CDS	1005	rbsR_2		COG1609	Ribose operon repressor
DAHPCNDO_00987	CDS	642				hypothetical protein
DAHPCNDO_00988	CDS	714				hypothetical protein
DAHPCNDO_00989	CDS	744	fabG_4	1.1.1.100		3-oxoacyl-[acyl-carrier-protein] reductase FabG
DAHPCNDO_00990	tRNA	74				tRNA-Arg(ccg)
DAHPCNDO_00991	CDS	654	pdhR		COG2186	Pyruvate dehydrogenase complex repressor
DAHPCNDO_00992	CDS	1680	argS	6.1.1.19	COG0018	Arginine--tRNA ligase
DAHPCNDO_00993	CDS	1437	lysA	4.1.1.20	COG0019	Diaminopimelate decarboxylase
DAHPCNDO_00994	CDS	1329	hom	1.1.1.3	COG0460	Homoserine dehydrogenase
DAHPCNDO_00995	CDS	1092	thrC	4.2.3.1	COG0498	Threonine synthase
DAHPCNDO_00996	CDS	984	thrB	2.7.1.39	COG0083	Homoserine kinase
DAHPCNDO_00997	CDS	2139	glgE1	2.4.99.16	COG0366	Alpha-1,4-glucan:maltose-1-phosphate maltosyltransferase 1
DAHPCNDO_00998	CDS	1848	treS_2	3.2.1.1	COG0366	Trehalose synthase/amylase TreS
DAHPCNDO_00999	CDS	1353	mak	2.7.1.175	COG3281	Maltokinase
DAHPCNDO_01000	CDS	1239	nagC_1		COG1940	N-acetylglucosamine repressor
DAHPCNDO_01001	CDS	1326				hypothetical protein
DAHPCNDO_01002	CDS	975	ngcF_2		COG1175	Diacetylchitobiose uptake system permease protein NgcF
DAHPCNDO_01003	CDS	825	araQ_3		COG0395	L-arabinose transport system permease protein AraQ
DAHPCNDO_01004	CDS	324				hypothetical protein
DAHPCNDO_01005	CDS	2184	rafA_1	3.2.1.22		Alpha-galactosidase
DAHPCNDO_01006	CDS	2532				hypothetical protein
DAHPCNDO_01007	CDS	840	cytR_1		COG1609	HTH-type transcriptional repressor CytR
DAHPCNDO_01008	CDS	2193	glgB	2.4.1.18	COG0296	1,4-alpha-glucan branching enzyme GlgB
DAHPCNDO_01009	CDS	438	hit		COG0537	Protein hit
DAHPCNDO_01010	rRNA	103				5S ribosomal RNA
DAHPCNDO_01011	CDS	420				hypothetical protein
DAHPCNDO_01012	CDS	915				hypothetical protein
DAHPCNDO_01013	CDS	1434				hypothetical protein
DAHPCNDO_01014	CDS	1569	pknD_3	2.7.11.1		Serine/threonine-protein kinase PknD
DAHPCNDO_01015	CDS	6096				hypothetical protein
DAHPCNDO_01016	CDS	957				hypothetical protein
DAHPCNDO_01017	CDS	1149				hypothetical protein
DAHPCNDO_01018	CDS	438				hypothetical protein
DAHPCNDO_01019	CDS	1476				hypothetical protein
DAHPCNDO_01020	CDS	2919	leuS	6.1.1.4	COG0495	Leucine--tRNA ligase
DAHPCNDO_01021	CDS	3285				hypothetical protein
DAHPCNDO_01022	CDS	2553				hypothetical protein
DAHPCNDO_01023	CDS	819	bceA_2		COG1136	Bacitracin export ATP-binding protein BceA
DAHPCNDO_01024	CDS	690				hypothetical protein
DAHPCNDO_01025	CDS	4287				hypothetical protein
DAHPCNDO_01026	CDS	636				hypothetical protein
DAHPCNDO_01027	CDS	2406				hypothetical protein
DAHPCNDO_01028	CDS	474	nrdI_2		COG1780	Protein NrdI
DAHPCNDO_01029	CDS	1008				hypothetical protein
DAHPCNDO_01030	CDS	369				hypothetical protein
DAHPCNDO_01031	CDS	351				hypothetical protein
DAHPCNDO_01032	CDS	147				hypothetical protein
DAHPCNDO_01033	tRNA	74				tRNA-Arg(acg)
DAHPCNDO_01034	CDS	1251				hypothetical protein
DAHPCNDO_01035	CDS	1011			COG1253	putative protein
DAHPCNDO_01036	CDS	1392				hypothetical protein
DAHPCNDO_01037	CDS	684				hypothetical protein
DAHPCNDO_01038	CDS	1623				hypothetical protein
DAHPCNDO_01039	CDS	387				hypothetical protein
DAHPCNDO_01040	CDS	555				hypothetical protein
DAHPCNDO_01041	CDS	1143	fdhA	1.2.1.46		Glutathione-independent formaldehyde dehydrogenase
DAHPCNDO_01042	CDS	741				hypothetical protein
DAHPCNDO_01043	CDS	873	pdxI	1.1.1.65		Pyridoxine 4-dehydrogenase
DAHPCNDO_01044	tRNA	90				tRNA-Ser(gct)
DAHPCNDO_01045	CDS	1086				hypothetical protein
DAHPCNDO_01046	CDS	1281				hypothetical protein
DAHPCNDO_01047	CDS	789				hypothetical protein
DAHPCNDO_01048	CDS	579				hypothetical protein
DAHPCNDO_01049	CDS	861	alkA		COG0122	putative bifunctional transcriptional activator/DNA repair enzyme AlkA
DAHPCNDO_01050	CDS	1491				hypothetical protein
DAHPCNDO_01051	CDS	642				hypothetical protein
DAHPCNDO_01052	CDS	996				hypothetical protein
DAHPCNDO_01053	CDS	1059	drrA_2	3.6.3.-		Daunorubicin/doxorubicin resistance ATP-binding protein DrrA
DAHPCNDO_01054	CDS	825				hypothetical protein
DAHPCNDO_01055	CDS	543	ogt_2	2.1.1.63	COG0350	Methylated-DNA--protein-cysteine methyltransferase
DAHPCNDO_01056	CDS	297				hypothetical protein
DAHPCNDO_01057	CDS	363				hypothetical protein
DAHPCNDO_01058	CDS	357				hypothetical protein
DAHPCNDO_01059	CDS	441				hypothetical protein
DAHPCNDO_01060	CDS	1230	mntH_2		COG1914	Divalent metal cation transporter MntH
DAHPCNDO_01061	CDS	459				hypothetical protein
DAHPCNDO_01062	CDS	225				hypothetical protein
DAHPCNDO_01063	CDS	1188		1.1.1.1	COG1063	putative zinc-binding alcohol dehydrogenase
DAHPCNDO_01064	CDS	1056				hypothetical protein
DAHPCNDO_01065	CDS	531				hypothetical protein
DAHPCNDO_01066	CDS	882				hypothetical protein
DAHPCNDO_01067	CDS	744	bcrA_2			Bacitracin transport ATP-binding protein BcrA
DAHPCNDO_01068	CDS	924	sigJ_1			ECF RNA polymerase sigma factor SigJ
DAHPCNDO_01069	CDS	1194	ndbB	1.6.5.12		Demethylphylloquinone reductase NdbB
DAHPCNDO_01070	CDS	1236				hypothetical protein
DAHPCNDO_01071	CDS	240				hypothetical protein
DAHPCNDO_01072	CDS	1863	ilvD_1	4.2.1.9	COG0129	Dihydroxy-acid dehydratase
DAHPCNDO_01073	CDS	711				hypothetical protein
DAHPCNDO_01074	CDS	549				hypothetical protein
DAHPCNDO_01075	CDS	2439				hypothetical protein
DAHPCNDO_01076	CDS	249				hypothetical protein
DAHPCNDO_01077	CDS	420	fitB_2	3.1.-.-		Toxin FitB
DAHPCNDO_01078	CDS	1710	ilvD_2	4.2.1.9	COG0129	Dihydroxy-acid dehydratase
DAHPCNDO_01079	CDS	327				hypothetical protein
DAHPCNDO_01080	CDS	444				hypothetical protein
DAHPCNDO_01081	CDS	1161	mlc_1		COG1940	Protein mlc
DAHPCNDO_01082	CDS	2223	rafA_2	3.2.1.22		Alpha-galactosidase
DAHPCNDO_01083	CDS	1269	msmE		COG1653	Multiple sugar-binding protein
DAHPCNDO_01084	CDS	936	melD_1		COG1175	Melibiose/raffinose/stachyose import permease protein MelD
DAHPCNDO_01085	CDS	942	melC_2		COG0395	Melibiose/raffinose/stachyose import permease protein MelC
DAHPCNDO_01086	CDS	1719	malL_2	3.2.1.10	COG0366	Oligo-1,6-glucosidase
DAHPCNDO_01087	CDS	636				hypothetical protein
DAHPCNDO_01088	CDS	948	bcrA_3			Bacitracin transport ATP-binding protein BcrA
DAHPCNDO_01089	CDS	996				hypothetical protein
DAHPCNDO_01090	CDS	648				hypothetical protein
DAHPCNDO_01091	CDS	888	btuD_6	7.6.2.8		Vitamin B12 import ATP-binding protein BtuD
DAHPCNDO_01092	CDS	837				hypothetical protein
DAHPCNDO_01093	CDS	1281				hypothetical protein
DAHPCNDO_01094	CDS	627	vraR_1			Response regulator protein VraR
DAHPCNDO_01095	CDS	567				hypothetical protein
DAHPCNDO_01096	CDS	558				hypothetical protein
DAHPCNDO_01097	CDS	1875	ilvB1	2.2.1.6	COG0028	Acetolactate synthase large subunit IlvB1
DAHPCNDO_01098	CDS	525	ilvH	2.2.1.6	COG0440	Putative acetolactate synthase small subunit
DAHPCNDO_01099	CDS	1029	ilvC	1.1.1.86	COG0059	Ketol-acid reductoisomerase (NADP(+))
DAHPCNDO_01100	CDS	543				hypothetical protein
DAHPCNDO_01101	CDS	1065	leuB	1.1.1.85	COG0473	3-isopropylmalate dehydrogenase
DAHPCNDO_01102	CDS	1110	ilvE	2.6.1.42	COG0115	Branched-chain-amino-acid aminotransferase
DAHPCNDO_01103	CDS	291				hypothetical protein
DAHPCNDO_01104	CDS	687				hypothetical protein
DAHPCNDO_01105	CDS	1632	cimA	2.3.1.182	COG0119	(R)-citramalate synthase
DAHPCNDO_01106	CDS	876				hypothetical protein
DAHPCNDO_01107	CDS	1077	lipM	2.3.1.181		Octanoyltransferase LipM
DAHPCNDO_01108	CDS	321				hypothetical protein
DAHPCNDO_01109	CDS	366	yidH		COG2149	Inner membrane protein YidH
DAHPCNDO_01110	CDS	294				hypothetical protein
DAHPCNDO_01111	CDS	768	yggS		COG0325	Pyridoxal phosphate homeostasis protein
DAHPCNDO_01112	CDS	504	ybaK	4.2.-.-	COG2606	Cys-tRNA(Pro)/Cys-tRNA(Cys) deacylase YbaK
DAHPCNDO_01113	CDS	399	yccF		COG3304	Inner membrane protein YccF
DAHPCNDO_01114	CDS	615				hypothetical protein
DAHPCNDO_01115	CDS	921				hypothetical protein
DAHPCNDO_01116	CDS	1188	xylA_2	5.3.1.5		Xylose isomerase
DAHPCNDO_01117	CDS	1269	mlc_2		COG1940	Protein mlc
DAHPCNDO_01118	CDS	1056	pgl	3.1.1.31	COG2706	6-phosphogluconolactonase
DAHPCNDO_01119	CDS	582	yyaP_2		COG0262	putative protein YyaP
DAHPCNDO_01120	CDS	918	araQ_4		COG0395	L-arabinose transport system permease protein AraQ
DAHPCNDO_01121	CDS	957	lacF_3			Lactose transport system permease protein LacF
DAHPCNDO_01122	CDS	141				hypothetical protein
DAHPCNDO_01123	CDS	612				hypothetical protein
DAHPCNDO_01124	CDS	840				hypothetical protein
DAHPCNDO_01125	CDS	996				hypothetical protein
DAHPCNDO_01126	CDS	1908		3.2.1.58		Exo-beta-1,3-glucanase
DAHPCNDO_01127	CDS	183				hypothetical protein
DAHPCNDO_01128	CDS	906	rbsK	2.7.1.15		Ribokinase
DAHPCNDO_01129	CDS	219				hypothetical protein
DAHPCNDO_01130	CDS	465	ohrR			Organic hydroperoxide resistance transcriptional regulator
DAHPCNDO_01131	CDS	492				hypothetical protein
DAHPCNDO_01132	CDS	1314				hypothetical protein
DAHPCNDO_01133	CDS	984				hypothetical protein
DAHPCNDO_01134	CDS	900	argP			HTH-type transcriptional regulator ArgP
DAHPCNDO_01135	CDS	1722	choD	1.1.3.6	COG2303	Cholesterol oxidase
DAHPCNDO_01136	CDS	699				hypothetical protein
DAHPCNDO_01137	CDS	1968	dipZ		COG0785	Protein DipZ
DAHPCNDO_01138	CDS	675				hypothetical protein
DAHPCNDO_01139	CDS	1332	abn2	3.2.1.99	COG3507	Extracellular endo-alpha-(1->5)-L-arabinanase 2
DAHPCNDO_01140	CDS	909	araQ_5		COG0395	L-arabinose transport system permease protein AraQ
DAHPCNDO_01141	CDS	972	ngcF_3		COG1175	Diacetylchitobiose uptake system permease protein NgcF
DAHPCNDO_01142	CDS	1347	dasA_1		COG1653	Diacetylchitobiose binding protein DasA
DAHPCNDO_01143	CDS	1509	abfA_1	3.2.1.55		Intracellular exo-alpha-(1->5)-L-arabinofuranosidase
DAHPCNDO_01144	CDS	1140	abn-ts	3.2.1.99		Intracellular endo-alpha-(1->5)-L-arabinanase
DAHPCNDO_01145	CDS	774				hypothetical protein
DAHPCNDO_01146	CDS	435				hypothetical protein
DAHPCNDO_01147	CDS	537		2.3.1.-	COG0454	putative N-acetyltransferase
DAHPCNDO_01148	CDS	888	serB1	3.1.3.3	COG0560	Phosphoserine phosphatase SerB1
DAHPCNDO_01149	CDS	258				hypothetical protein
DAHPCNDO_01150	CDS	708	rex		COG2344	Redox-sensing transcriptional repressor Rex
DAHPCNDO_01151	CDS	1200				hypothetical protein
DAHPCNDO_01152	CDS	603				hypothetical protein
DAHPCNDO_01153	CDS	1281	nagA	3.5.1.25	COG1820	N-acetylglucosamine-6-phosphate deacetylase
DAHPCNDO_01154	CDS	2859	xyl3A_2	3.2.1.37	COG1472	Xylan 1,4-beta-xylosidase
DAHPCNDO_01155	CDS	1659				hypothetical protein
DAHPCNDO_01156	CDS	1017	yteP_1		COG4209	putative multiple-sugar transport system permease YteP
DAHPCNDO_01157	CDS	1008	araQ_6		COG0395	L-arabinose transport system permease protein AraQ
DAHPCNDO_01158	CDS	2748	polA	2.7.7.7	COG0258	DNA polymerase I
DAHPCNDO_01159	CDS	414	entH	3.1.2.-	COG2050	Proofreading thioesterase EntH
DAHPCNDO_01160	CDS	729				hypothetical protein
DAHPCNDO_01161	CDS	1434				hypothetical protein
DAHPCNDO_01162	CDS	987				hypothetical protein
DAHPCNDO_01163	CDS	957	btuD_7	7.6.2.8		Vitamin B12 import ATP-binding protein BtuD
DAHPCNDO_01164	CDS	882	livF_1		COG0410	High-affinity branched-chain amino acid transport ATP-binding protein LivF
DAHPCNDO_01165	CDS	1329				hypothetical protein
DAHPCNDO_01166	CDS	642				hypothetical protein
DAHPCNDO_01167	CDS	768				hypothetical protein
DAHPCNDO_01168	CDS	1269				hypothetical protein
DAHPCNDO_01169	CDS	693	pdtaR		COG3707	putative transcriptional regulatory protein pdtaR
DAHPCNDO_01170	tRNA	77				tRNA-Leu(caa)
DAHPCNDO_01171	CDS	495				hypothetical protein
DAHPCNDO_01172	CDS	909				hypothetical protein
DAHPCNDO_01173	CDS	1950				hypothetical protein
DAHPCNDO_01174	CDS	1845	yfkN		COG0737	Trifunctional nucleotide phosphoesterase protein YfkN
DAHPCNDO_01175	CDS	1206			COG0628	Putative transport protein
DAHPCNDO_01176	CDS	1665	dauA		COG0659	C4-dicarboxylic acid transporter DauA
DAHPCNDO_01177	CDS	360			COG0640	putative HTH-type transcriptional regulator
DAHPCNDO_01178	CDS	1107				hypothetical protein
DAHPCNDO_01179	CDS	768				hypothetical protein
DAHPCNDO_01180	CDS	435	resA_1		COG0526	Thiol-disulfide oxidoreductase ResA
DAHPCNDO_01181	CDS	1026				hypothetical protein
DAHPCNDO_01182	CDS	1737	ccs1			Cytochrome c biogenesis protein Ccs1
DAHPCNDO_01183	CDS	1008	ccsA			Cytochrome c biogenesis protein CcsA
DAHPCNDO_01184	CDS	360				hypothetical protein
DAHPCNDO_01185	CDS	360				hypothetical protein
DAHPCNDO_01186	CDS	870	menA_1	2.5.1.74	COG1575	1,4-dihydroxy-2-naphthoate octaprenyltransferase
DAHPCNDO_01187	CDS	303				hypothetical protein
DAHPCNDO_01188	CDS	777				hypothetical protein
DAHPCNDO_01189	CDS	696	livF_2		COG0410	High-affinity branched-chain amino acid transport ATP-binding protein LivF
DAHPCNDO_01190	CDS	1062	btuD_8	7.6.2.8		Vitamin B12 import ATP-binding protein BtuD
DAHPCNDO_01191	CDS	1164				hypothetical protein
DAHPCNDO_01192	CDS	885	livH_1		COG0559	High-affinity branched-chain amino acid transport system permease protein LivH
DAHPCNDO_01193	CDS	1263	amiC			Aliphatic amidase expression-regulating protein
DAHPCNDO_01194	CDS	1227	aspC_1	2.6.1.1	COG0436	putative aspartate aminotransferase
DAHPCNDO_01195	CDS	1095	mccF			Microcin C7 self-immunity protein MccF
DAHPCNDO_01196	CDS	657				hypothetical protein
DAHPCNDO_01197	CDS	741				hypothetical protein
DAHPCNDO_01198	CDS	1626	groL1		COG0459	60 kDa chaperonin 1
DAHPCNDO_01199	CDS	129				hypothetical protein
DAHPCNDO_01200	CDS	690	adh_1	1.1.1.1		Alcohol dehydrogenase
DAHPCNDO_01201	CDS	966				hypothetical protein
DAHPCNDO_01202	CDS	429				hypothetical protein
DAHPCNDO_01203	CDS	477				hypothetical protein
DAHPCNDO_01204	CDS	489				hypothetical protein
DAHPCNDO_01205	CDS	633	clpP1_2	3.4.21.92	COG0740	ATP-dependent Clp protease proteolytic subunit 1
DAHPCNDO_01206	CDS	621	clpP	3.4.21.92	COG0740	ATP-dependent Clp protease proteolytic subunit
DAHPCNDO_01207	CDS	483				hypothetical protein
DAHPCNDO_01208	CDS	564				hypothetical protein
DAHPCNDO_01209	CDS	906	rhaR_1			HTH-type transcriptional activator RhaR
DAHPCNDO_01210	CDS	1050				hypothetical protein
DAHPCNDO_01211	CDS	1362				hypothetical protein
DAHPCNDO_01212	CDS	591	pncA_1	3.5.1.19	COG1335	Nicotinamidase/pyrazinamidase
DAHPCNDO_01213	CDS	435				hypothetical protein
DAHPCNDO_01214	CDS	1767			COG1132	putative ABC transporter ATP-binding protein
DAHPCNDO_01215	CDS	909	rsmI	2.1.1.198	COG0313	Ribosomal RNA small subunit methyltransferase I
DAHPCNDO_01216	CDS	1935				hypothetical protein
DAHPCNDO_01217	CDS	1479		3.2.1.52	COG3525	Beta-N-acetylhexosaminidase
DAHPCNDO_01218	CDS	984				hypothetical protein
DAHPCNDO_01219	CDS	276				hypothetical protein
DAHPCNDO_01220	CDS	579				hypothetical protein
DAHPCNDO_01221	CDS	597				hypothetical protein
DAHPCNDO_01222	CDS	369				hypothetical protein
DAHPCNDO_01223	CDS	180				hypothetical protein
DAHPCNDO_01224	CDS	390				hypothetical protein
DAHPCNDO_01225	CDS	459				hypothetical protein
DAHPCNDO_01226	CDS	555	cnrH			RNA polymerase sigma factor CnrH
DAHPCNDO_01227	CDS	447				hypothetical protein
DAHPCNDO_01228	CDS	453				hypothetical protein
DAHPCNDO_01229	CDS	366				hypothetical protein
DAHPCNDO_01230	tRNA	75				tRNA-Ala(cgc)
DAHPCNDO_01231	CDS	870				hypothetical protein
DAHPCNDO_01232	CDS	609				hypothetical protein
DAHPCNDO_01233	CDS	1239	moeA1	2.10.1.1	COG0303	Molybdopterin molybdenumtransferase 1
DAHPCNDO_01234	CDS	1389				hypothetical protein
DAHPCNDO_01235	CDS	429	dtd	3.1.1.96	COG1490	D-aminoacyl-tRNA deacylase
DAHPCNDO_01236	CDS	510				hypothetical protein
DAHPCNDO_01237	CDS	1743				hypothetical protein
DAHPCNDO_01238	CDS	2265	bglB	3.2.1.21	COG1472	Thermostable beta-glucosidase B
DAHPCNDO_01239	CDS	633	arpA			A-factor receptor protein
DAHPCNDO_01240	CDS	558				hypothetical protein
DAHPCNDO_01241	CDS	561	ymdB	3.1.1.106	COG2110	O-acetyl-ADP-ribose deacetylase
DAHPCNDO_01242	CDS	2127	apeX_1		COG2409	Apo-petrobactin exporter
DAHPCNDO_01243	CDS	594				hypothetical protein
DAHPCNDO_01244	CDS	1110	egtE	4.4.-.-		hercynylcysteine sulfoxide lyase
DAHPCNDO_01245	CDS	405				hypothetical protein
DAHPCNDO_01246	CDS	861	ybjI	3.1.3.104	COG0561	5-amino-6-(5-phospho-D-ribitylamino)uracil phosphatase YbjI
DAHPCNDO_01247	CDS	2583	clpC1_2		COG0542	ATP-dependent Clp protease ATP-binding subunit ClpC1
DAHPCNDO_01248	CDS	960	yiaX1			putative protein YiaX1
DAHPCNDO_01249	CDS	1041	dctP		COG1638	Solute-binding protein
DAHPCNDO_01250	CDS	612				hypothetical protein
DAHPCNDO_01251	CDS	1308	dctM		COG1593	C4-dicarboxylate TRAP transporter large permease protein DctM
DAHPCNDO_01252	CDS	840	kduI	5.3.1.17		4-deoxy-L-threo-5-hexosulose-uronate ketol-isomerase
DAHPCNDO_01253	CDS	819	kdgR		COG1414	Transcriptional regulator KdgR
DAHPCNDO_01254	CDS	792	kduD	1.1.1.127		2-dehydro-3-deoxy-D-gluconate 5-dehydrogenase
DAHPCNDO_01255	CDS	618				hypothetical protein
DAHPCNDO_01256	CDS	672				hypothetical protein
DAHPCNDO_01257	CDS	366				hypothetical protein
DAHPCNDO_01258	CDS	1356				hypothetical protein
DAHPCNDO_01259	CDS	945	pphA	3.11.1.3		Phosphonopyruvate hydrolase
DAHPCNDO_01260	CDS	1143				hypothetical protein
DAHPCNDO_01261	CDS	1164	phnW	2.6.1.37	COG0075	2-aminoethylphosphonate--pyruvate transaminase
DAHPCNDO_01262	CDS	1722				hypothetical protein
DAHPCNDO_01263	CDS	2616	quiP	3.5.1.97	COG2366	Acyl-homoserine lactone acylase QuiP
DAHPCNDO_01264	CDS	345				hypothetical protein
DAHPCNDO_01265	CDS	558				hypothetical protein
DAHPCNDO_01266	CDS	561	mscL		COG1970	Large-conductance mechanosensitive channel
DAHPCNDO_01267	tRNA	95				tRNA-Val(cac)
DAHPCNDO_01268	CDS	4806				hypothetical protein
DAHPCNDO_01269	CDS	1209	narK2		COG2223	putative nitrate/nitrite transporter NarK2
DAHPCNDO_01270	CDS	762	narX_1		COG2180	Nitrate reductase-like protein NarX
DAHPCNDO_01271	CDS	696				hypothetical protein
DAHPCNDO_01272	CDS	1743	narY_1	1.7.5.1	COG1140	Respiratory nitrate reductase 2 beta chain
DAHPCNDO_01273	CDS	3714	narG_1	1.7.5.1	COG5013	Nitrate reductase alpha subunit
DAHPCNDO_01274	CDS	1149		1.1.1.1	COG1063	putative zinc-binding alcohol dehydrogenase
DAHPCNDO_01275	CDS	570				hypothetical protein
DAHPCNDO_01276	CDS	1503	emrY			putative multidrug resistance protein EmrY
DAHPCNDO_01277	CDS	246	secG		COG1314	putative protein-export membrane protein SecG
DAHPCNDO_01278	CDS	315	rbpA_2			RNA polymerase-binding protein RbpA
DAHPCNDO_01279	CDS	1458	trmR	2.1.1.-		tRNA 5-hydroxyuridine methyltransferase
DAHPCNDO_01280	CDS	918				hypothetical protein
DAHPCNDO_01281	CDS	1542	zwf2	1.1.1.49	COG0364	Glucose-6-phosphate 1-dehydrogenase 2
DAHPCNDO_01282	CDS	1143	tal	2.2.1.2	COG0176	Transaldolase
DAHPCNDO_01283	CDS	2169	tkt	2.2.1.1	COG0021	Transketolase
DAHPCNDO_01284	CDS	1008	ctaB	2.5.1.141	COG0109	Protoheme IX farnesyltransferase
DAHPCNDO_01285	CDS	963	xerD_2		COG4974	Tyrosine recombinase XerD
DAHPCNDO_01286	CDS	867			COG1192	putative protein
DAHPCNDO_01287	CDS	966	scpA			Segregation and condensation protein A
DAHPCNDO_01288	CDS	678	scpB			Segregation and condensation protein B
DAHPCNDO_01289	CDS	957				hypothetical protein
DAHPCNDO_01290	CDS	1110				hypothetical protein
DAHPCNDO_01291	CDS	729	cmk	2.7.4.25	COG0283	Cytidylate kinase
DAHPCNDO_01292	CDS	684				hypothetical protein
DAHPCNDO_01293	CDS	1506	der		COG1160	GTPase Der
DAHPCNDO_01294	CDS	141				hypothetical protein
DAHPCNDO_01295	CDS	321				hypothetical protein
DAHPCNDO_01296	CDS	2424	treP	2.4.1.64		Alpha,alpha-trehalose phosphorylase
DAHPCNDO_01297	CDS	462	dksA_2			RNA polymerase-binding transcription factor DksA
DAHPCNDO_01298	CDS	660			COG3599	Cell wall synthesis protein Wag31
DAHPCNDO_01299	CDS	291				hypothetical protein
DAHPCNDO_01300	CDS	486	sepF			Cell division protein SepF
DAHPCNDO_01301	CDS	408		1.10.3.-	COG1496	Polyphenol oxidase
DAHPCNDO_01302	CDS	531	nrdR		COG1327	Transcriptional repressor NrdR
DAHPCNDO_01303	CDS	2028	tolB_2			Tol-Pal system protein TolB
DAHPCNDO_01304	CDS	1026	gpr_2	1.1.1.-	COG0667	L-glyceraldehyde 3-phosphate reductase
DAHPCNDO_01305	CDS	198				hypothetical protein
DAHPCNDO_01306	CDS	1257	serA	1.1.1.95	COG0111	D-3-phosphoglycerate dehydrogenase
DAHPCNDO_01307	CDS	2250				hypothetical protein
DAHPCNDO_01308	CDS	1236				hypothetical protein
DAHPCNDO_01309	CDS	1584	sasA_5	2.7.-.-		Adaptive-response sensory-kinase SasA
DAHPCNDO_01310	CDS	441	rcp1			Response regulator rcp1
DAHPCNDO_01311	CDS	933				hypothetical protein
DAHPCNDO_01312	CDS	204	scoF_2		COG1278	Cold shock protein ScoF
DAHPCNDO_01313	CDS	894				hypothetical protein
DAHPCNDO_01314	CDS	480				hypothetical protein
DAHPCNDO_01315	CDS	1272	dinB_1	2.7.7.7	COG0389	DNA polymerase IV
DAHPCNDO_01316	CDS	396				hypothetical protein
DAHPCNDO_01317	CDS	2304				hypothetical protein
DAHPCNDO_01318	CDS	1242				hypothetical protein
DAHPCNDO_01319	CDS	1014				hypothetical protein
DAHPCNDO_01320	CDS	480	mraZ			Transcriptional regulator MraZ
DAHPCNDO_01321	CDS	1011	rsmH	2.1.1.199	COG0275	Ribosomal RNA small subunit methyltransferase H
DAHPCNDO_01322	CDS	417	ftsL_2			Cell division protein FtsL
DAHPCNDO_01323	CDS	435	yqjI		COG1695	Transcriptional regulator YqjI
DAHPCNDO_01324	CDS	264				hypothetical protein
DAHPCNDO_01325	CDS	1032				hypothetical protein
DAHPCNDO_01326	CDS	321				Putative toxinA/RVBD_3098A
DAHPCNDO_01327	CDS	201				hypothetical protein
DAHPCNDO_01328	CDS	912	fdhD		COG1526	Sulfur carrier protein FdhD
DAHPCNDO_01329	CDS	2304		1.-.-.-	COG0243	putative oxidoreductase
DAHPCNDO_01330	CDS	501				hypothetical protein
DAHPCNDO_01331	CDS	558				hypothetical protein
DAHPCNDO_01332	CDS	357				hypothetical protein
DAHPCNDO_01333	CDS	2592	nasD_1	1.7.1.4	COG1251	Nitrite reductase [NAD(P)H]
DAHPCNDO_01334	CDS	327				hypothetical protein
DAHPCNDO_01335	CDS	249				hypothetical protein
DAHPCNDO_01336	CDS	669	drdA	4.1.2.-		5-deoxy-D-ribulose 1-phosphate aldolase
DAHPCNDO_01337	CDS	849				hypothetical protein
DAHPCNDO_01338	CDS	1026				hypothetical protein
DAHPCNDO_01339	CDS	459	yqeY		COG1610	putative protein YqeY
DAHPCNDO_01340	CDS	1299	fgd_3	1.1.98.2		F420-dependent glucose-6-phosphate dehydrogenase
DAHPCNDO_01341	CDS	354	acpS	2.7.8.7		Holo-[acyl-carrier-protein] synthase
DAHPCNDO_01342	CDS	1857	glmS	2.6.1.16	COG0449	Glutamine--fructose-6-phosphate aminotransferase [isomerizing]
DAHPCNDO_01343	CDS	951	coaA	2.7.1.33	COG1072	Pantothenate kinase
DAHPCNDO_01344	CDS	636				hypothetical protein
DAHPCNDO_01345	CDS	690				hypothetical protein
DAHPCNDO_01346	CDS	261				hypothetical protein
DAHPCNDO_01347	CDS	894				hypothetical protein
DAHPCNDO_01348	CDS	1062	ligC	6.5.1.1	COG1793	DNA ligase C
DAHPCNDO_01349	CDS	324				hypothetical protein
DAHPCNDO_01350	CDS	750				hypothetical protein
DAHPCNDO_01351	CDS	762	rutD_1	3.5.1.-		Putative aminoacrylate hydrolase RutD
DAHPCNDO_01352	CDS	471	smpB		COG0691	SsrA-binding protein
DAHPCNDO_01353	CDS	1296				hypothetical protein
DAHPCNDO_01354	CDS	915	ftsX		COG2177	Cell division protein FtsX
DAHPCNDO_01355	CDS	792	ftsE		COG2884	Cell division ATP-binding protein FtsE
DAHPCNDO_01356	CDS	786	frcA_1	7.5.2.-	COG1129	Fructose import ATP-binding protein FrcA
DAHPCNDO_01357	CDS	1206	nagC_2		COG1940	N-acetylglucosamine repressor
DAHPCNDO_01358	CDS	1233	xylH_1		COG4214	Xylose transport system permease protein XylH
DAHPCNDO_01359	CDS	1548	xylG_2	7.5.2.10	COG1129	Xylose import ATP-binding protein XylG
DAHPCNDO_01360	CDS	675				hypothetical protein
DAHPCNDO_01361	CDS	750	neoG_1	1.1.3.43		Paromamine 6'-oxidase
DAHPCNDO_01362	CDS	834	neoG_2	1.1.3.43		Paromamine 6'-oxidase
DAHPCNDO_01363	CDS	1407	zwf1	1.1.1.49	COG0364	Glucose-6-phosphate 1-dehydrogenase 1
DAHPCNDO_01364	CDS	1332	norW	1.18.1.-		Nitric oxide reductase FlRd-NAD(+) reductase
DAHPCNDO_01365	CDS	1863		3.2.1.28	COG3387	Trehalase
DAHPCNDO_01366	CDS	1047	ythB		COG1294	Putative cytochrome bd menaquinol oxidase subunit II
DAHPCNDO_01367	CDS	1509	ythA	1.10.3.-	COG1271	Putative cytochrome bd menaquinol oxidase subunit I
DAHPCNDO_01368	CDS	507				hypothetical protein
DAHPCNDO_01369	CDS	2040				hypothetical protein
DAHPCNDO_01370	CDS	564				hypothetical protein
DAHPCNDO_01371	CDS	963	araQ_7		COG0395	L-arabinose transport system permease protein AraQ
DAHPCNDO_01372	CDS	1053	yteP_2		COG4209	putative multiple-sugar transport system permease YteP
DAHPCNDO_01373	CDS	1710				hypothetical protein
DAHPCNDO_01374	CDS	1005	galS_2		COG1609	HTH-type transcriptional regulator GalS
DAHPCNDO_01375	CDS	1545	abf2	3.2.1.55	COG3534	Intracellular exo-alpha-L-arabinofuranosidase 2
DAHPCNDO_01376	CDS	1638		3.2.1.-		Beta-xylosidase
DAHPCNDO_01377	CDS	1032	aes_1	3.1.1.-		Acetyl esterase
DAHPCNDO_01378	CDS	1665	xynB_2	3.2.1.37		Beta-xylosidase
DAHPCNDO_01379	tRNA	84				tRNA-Leu(gag)
DAHPCNDO_01380	CDS	1227			COG0628	Putative transport protein
DAHPCNDO_01381	CDS	885	dapA_1	4.3.3.7		4-hydroxy-tetrahydrodipicolinate synthase
DAHPCNDO_01382	CDS	1944	dnaE2	2.7.7.7	COG0587	Error-prone DNA polymerase
DAHPCNDO_01383	CDS	1482	atpD	7.1.2.2		ATP synthase subunit beta
DAHPCNDO_01384	CDS	900	atpG			ATP synthase gamma chain
DAHPCNDO_01385	CDS	1629	atpA	7.1.2.2		ATP synthase subunit alpha
DAHPCNDO_01386	CDS	813	atpH_1			ATP synthase subunit delta
DAHPCNDO_01387	CDS	594	atpF		COG0711	ATP synthase subunit b
DAHPCNDO_01388	CDS	252	atpH_2			ATP synthase subunit c
DAHPCNDO_01389	CDS	870	atpB			ATP synthase subunit a
DAHPCNDO_01390	CDS	486				hypothetical protein
DAHPCNDO_01391	CDS	1113	wecA	2.7.8.35	COG0472	Decaprenyl-phosphate N-acetylglucosaminephosphotransferase
DAHPCNDO_01392	CDS	669		2.7.7.87	COG0009	Putative threonylcarbamoyl-AMP synthase
DAHPCNDO_01393	CDS	966	prmC_3	2.1.1.297	COG2890	Release factor glutamine methyltransferase
DAHPCNDO_01394	CDS	1098	prfA		COG0216	Peptide chain release factor 1
DAHPCNDO_01395	CDS	216	rpmE		COG0254	50S ribosomal protein L31
DAHPCNDO_01396	CDS	384				hypothetical protein
DAHPCNDO_01397	CDS	183				hypothetical protein
DAHPCNDO_01398	CDS	348				hypothetical protein
DAHPCNDO_01399	CDS	828	csqR		COG1349	HTH-type transcriptional repressor CsqR
DAHPCNDO_01400	CDS	1290				hypothetical protein
DAHPCNDO_01401	CDS	984	lacF_4			Lactose transport system permease protein LacF
DAHPCNDO_01402	CDS	888	ycjP		COG0395	Inner membrane ABC transporter permease protein YcjP
DAHPCNDO_01403	CDS	867	fba_1	4.1.2.13		Fructose-bisphosphate aldolase
DAHPCNDO_01404	CDS	1185				hypothetical protein
DAHPCNDO_01405	CDS	1038				hypothetical protein
DAHPCNDO_01406	CDS	678	crp		COG0664	CRP-like cAMP-activated global transcriptional regulator
DAHPCNDO_01407	CDS	498				hypothetical protein
DAHPCNDO_01408	CDS	162				hypothetical protein
DAHPCNDO_01409	CDS	300	whiB4			Transcriptional regulator WhiB4
DAHPCNDO_01410	CDS	2496	mtgA_1	2.4.1.129		Biosynthetic peptidoglycan transglycosylase
DAHPCNDO_01411	CDS	933	ypbG		COG1408	putative protein YpbG
DAHPCNDO_01412	CDS	468				hypothetical protein
DAHPCNDO_01413	CDS	507				hypothetical protein
DAHPCNDO_01414	tRNA	75				tRNA-Pro(cgg)
DAHPCNDO_01415	CDS	915				hypothetical protein
DAHPCNDO_01416	CDS	738	nreC_3		COG2197	Oxygen regulatory protein NreC
DAHPCNDO_01417	CDS	1146				hypothetical protein
DAHPCNDO_01418	CDS	1284				hypothetical protein
DAHPCNDO_01419	CDS	1266	rebG_2	4.3.3.5		4'-demethylrebeccamycin synthase
DAHPCNDO_01420	CDS	789				hypothetical protein
DAHPCNDO_01421	CDS	1380				hypothetical protein
DAHPCNDO_01422	CDS	963	oleD	1.1.1.412	COG0451	2-alkyl-3-oxoalkanoate reductase
DAHPCNDO_01423	CDS	831				hypothetical protein
DAHPCNDO_01424	CDS	1071	drrA_3	3.6.3.-		Daunorubicin/doxorubicin resistance ATP-binding protein DrrA
DAHPCNDO_01425	CDS	852				hypothetical protein
DAHPCNDO_01426	CDS	1647	ettA_1		COG0488	Energy-dependent translational throttle protein EttA
DAHPCNDO_01427	CDS	342				hypothetical protein
DAHPCNDO_01428	CDS	456				hypothetical protein
DAHPCNDO_01429	CDS	255				hypothetical protein
DAHPCNDO_01430	CDS	399	vapC	3.1.-.-		tRNA(fMet)-specific endonuclease VapC
DAHPCNDO_01431	CDS	1272	metZ	2.5.1.-	COG0626	O-succinylhomoserine sulfhydrylase
DAHPCNDO_01432	CDS	414				hypothetical protein
DAHPCNDO_01433	CDS	1416	csd_1	2.8.1.7		putative cysteine desulfurase
DAHPCNDO_01434	CDS	591				hypothetical protein
DAHPCNDO_01435	CDS	588				hypothetical protein
DAHPCNDO_01436	CDS	1623				hypothetical protein
DAHPCNDO_01437	CDS	849				hypothetical protein
DAHPCNDO_01438	CDS	648	phzG	1.4.-.-		Phenazine biosynthesis protein PhzG
DAHPCNDO_01439	CDS	939				hypothetical protein
DAHPCNDO_01440	CDS	276				hypothetical protein
DAHPCNDO_01441	CDS	882				hypothetical protein
DAHPCNDO_01442	CDS	1380	hcaB_2	1.3.1.87		3-phenylpropionate-dihydrodiol/cinnamic acid-dihydrodiol dehydrogenase
DAHPCNDO_01443	CDS	1344	fadI	2.3.1.16	COG0183	3-ketoacyl-CoA thiolase FadI
DAHPCNDO_01444	CDS	867	betI_3			HTH-type transcriptional regulator BetI
DAHPCNDO_01445	CDS	2082				hypothetical protein
DAHPCNDO_01446	CDS	666				hypothetical protein
DAHPCNDO_01447	CDS	933	yajO_2	1.1.-.-	COG0667	1-deoxyxylulose-5-phosphate synthase YajO
DAHPCNDO_01448	CDS	765				hypothetical protein
DAHPCNDO_01449	CDS	2214				hypothetical protein
DAHPCNDO_01450	CDS	228				hypothetical protein
DAHPCNDO_01451	CDS	255				hypothetical protein
DAHPCNDO_01452	CDS	768				hypothetical protein
DAHPCNDO_01453	CDS	1308				hypothetical protein
DAHPCNDO_01454	CDS	366				hypothetical protein
DAHPCNDO_01455	CDS	666				hypothetical protein
DAHPCNDO_01456	CDS	366				hypothetical protein
DAHPCNDO_01457	CDS	969				hypothetical protein
DAHPCNDO_01458	CDS	2751	topA	5.6.2.1	COG0550	DNA topoisomerase 1
DAHPCNDO_01459	CDS	1005	iolU_2	1.1.1.371	COG0673	scyllo-inositol 2-dehydrogenase (NADP(+)) IolU
DAHPCNDO_01460	CDS	765	tmk_1	2.7.4.9		Thymidylate kinase
DAHPCNDO_01461	CDS	1137				hypothetical protein
DAHPCNDO_01462	CDS	558				hypothetical protein
DAHPCNDO_01463	CDS	1476	caeB_1	3.1.1.-		Carboxylesterase B
DAHPCNDO_01464	tRNA	76				tRNA-Thr(cgt)
DAHPCNDO_01465	CDS	1242				hypothetical protein
DAHPCNDO_01466	CDS	1338				hypothetical protein
DAHPCNDO_01467	CDS	438				hypothetical protein
DAHPCNDO_01468	CDS	639				hypothetical protein
DAHPCNDO_01469	CDS	285				hypothetical protein
DAHPCNDO_01470	CDS	1248				hypothetical protein
DAHPCNDO_01471	CDS	372	rpsL			30S ribosomal protein S12
DAHPCNDO_01472	CDS	471	rpsG		COG0049	30S ribosomal protein S7
DAHPCNDO_01473	CDS	2103	fusA_2		COG0480	Elongation factor G
DAHPCNDO_01474	CDS	1194	tuf		COG0050	Elongation factor Tu
DAHPCNDO_01475	CDS	834				hypothetical protein
DAHPCNDO_01476	CDS	627				hypothetical protein
DAHPCNDO_01477	CDS	309	rpsJ		COG0051	30S ribosomal protein S10
DAHPCNDO_01478	CDS	660	rplC		COG0087	50S ribosomal protein L3
DAHPCNDO_01479	CDS	690	rplD		COG0088	50S ribosomal protein L4
DAHPCNDO_01480	CDS	303	rplW		COG0089	50S ribosomal protein L23
DAHPCNDO_01481	CDS	837	rplB		COG0090	50S ribosomal protein L2
DAHPCNDO_01482	CDS	282	rpsS		COG0185	30S ribosomal protein S19
DAHPCNDO_01483	CDS	369	rplV		COG0091	50S ribosomal protein L22
DAHPCNDO_01484	CDS	831	rpsC		COG0092	30S ribosomal protein S3
DAHPCNDO_01485	CDS	417	rplP		COG0197	50S ribosomal protein L16
DAHPCNDO_01486	CDS	240	rpmC		COG0255	50S ribosomal protein L29
DAHPCNDO_01487	CDS	285	rpsQ		COG0186	30S ribosomal protein S17
DAHPCNDO_01488	CDS	369	rplN		COG0093	50S ribosomal protein L14
DAHPCNDO_01489	CDS	342	rplX		COG0198	50S ribosomal protein L24
DAHPCNDO_01490	CDS	567	rplE		COG0094	50S ribosomal protein L5
DAHPCNDO_01491	CDS	186	rpsZ		COG0199	30S ribosomal protein S14 type Z
DAHPCNDO_01492	CDS	399	rpsH		COG0096	30S ribosomal protein S8
DAHPCNDO_01493	CDS	540	rplF		COG0097	50S ribosomal protein L6
DAHPCNDO_01494	CDS	372	rplR		COG0256	50S ribosomal protein L18
DAHPCNDO_01495	CDS	645	rpsE		COG0098	30S ribosomal protein S5
DAHPCNDO_01496	CDS	183	rpmD		COG1841	50S ribosomal protein L30
DAHPCNDO_01497	CDS	723				hypothetical protein
DAHPCNDO_01498	CDS	1299	secY		COG0201	Protein translocase subunit SecY
DAHPCNDO_01499	CDS	573	adk	2.7.4.3	COG0563	Adenylate kinase
DAHPCNDO_01500	CDS	843	map_1	3.4.11.18	COG0024	Methionine aminopeptidase 1
DAHPCNDO_01501	CDS	978				hypothetical protein
DAHPCNDO_01502	CDS	222	infA		COG0361	Translation initiation factor IF-1
DAHPCNDO_01503	CDS	114	rpmJ		COG0257	50S ribosomal protein L36
DAHPCNDO_01504	CDS	381	rpsM		COG0099	30S ribosomal protein S13
DAHPCNDO_01505	CDS	402	rpsK		COG0100	30S ribosomal protein S11
DAHPCNDO_01506	CDS	3375	smc_1			Chromosome partition protein Smc
DAHPCNDO_01507	CDS	816				hypothetical protein
DAHPCNDO_01508	CDS	1488				hypothetical protein
DAHPCNDO_01509	CDS	1290				hypothetical protein
DAHPCNDO_01510	CDS	249				hypothetical protein
DAHPCNDO_01511	CDS	525				hypothetical protein
DAHPCNDO_01512	CDS	465				hypothetical protein
DAHPCNDO_01513	CDS	1533	pbuG		COG2252	Guanine/hypoxanthine permease PbuG
DAHPCNDO_01514	CDS	615				hypothetical protein
DAHPCNDO_01515	CDS	258				hypothetical protein
DAHPCNDO_01516	CDS	489				hypothetical protein
DAHPCNDO_01517	CDS	363	cheY_1		COG0784	Chemotaxis protein CheY
DAHPCNDO_01518	CDS	468				hypothetical protein
DAHPCNDO_01519	CDS	384	cheY_2		COG0784	Chemotaxis protein CheY
DAHPCNDO_01520	CDS	939	cheR1	2.1.1.80		Chemotaxis protein methyltransferase 1
DAHPCNDO_01521	CDS	1137	cheB	3.1.1.61	COG2201	Protein-glutamate methylesterase/protein-glutamine glutaminase
DAHPCNDO_01522	CDS	420				hypothetical protein
DAHPCNDO_01523	CDS	1623				hypothetical protein
DAHPCNDO_01524	CDS	420	cheW		COG0835	Chemotaxis protein CheW
DAHPCNDO_01525	CDS	1842				hypothetical protein
DAHPCNDO_01526	CDS	618				hypothetical protein
DAHPCNDO_01527	CDS	732				hypothetical protein
DAHPCNDO_01528	CDS	423				hypothetical protein
DAHPCNDO_01529	CDS	735				hypothetical protein
DAHPCNDO_01530	CDS	741	hisA	5.3.1.16	COG0106	1-(5-phosphoribosyl)-5-[(5-phosphoribosylamino)methylideneamino] imidazole-4-carboxamide isomerase
DAHPCNDO_01531	CDS	648	hisH	4.3.2.10		Imidazole glycerol phosphate synthase subunit HisH
DAHPCNDO_01532	CDS	774				hypothetical protein
DAHPCNDO_01533	CDS	621	hisB	4.2.1.19	COG0131	Imidazoleglycerol-phosphate dehydratase
DAHPCNDO_01534	CDS	1143	hisC_1	2.6.1.9	COG0079	Histidinol-phosphate aminotransferase
DAHPCNDO_01535	CDS	1323	hisD	1.1.1.23	COG0141	Histidinol dehydrogenase
DAHPCNDO_01536	CDS	219				hypothetical protein
DAHPCNDO_01537	CDS	513				hypothetical protein
DAHPCNDO_01538	CDS	366				hypothetical protein
DAHPCNDO_01539	CDS	3540	dnaE1	2.7.7.7	COG0587	DNA polymerase III subunit alpha
DAHPCNDO_01540	CDS	939		5.4.99.-	COG0564	putative RNA pseudouridine synthase
DAHPCNDO_01541	CDS	978	hemC	2.5.1.61	COG0181	Porphobilinogen deaminase
DAHPCNDO_01542	CDS	1416	hemY	1.3.3.4	COG1232	Protoporphyrinogen oxidase
DAHPCNDO_01543	CDS	1008	hemE	4.1.1.37	COG0407	Uroporphyrinogen decarboxylase
DAHPCNDO_01544	CDS	1299	hemA	1.2.1.70	COG0373	Glutamyl-tRNA reductase
DAHPCNDO_01545	CDS	861				hypothetical protein
DAHPCNDO_01546	CDS	1458	purB	4.3.2.2	COG0015	Adenylosuccinate lyase
DAHPCNDO_01547	CDS	381				hypothetical protein
DAHPCNDO_01548	CDS	258				hypothetical protein
DAHPCNDO_01549	CDS	966	yicL		COG0697	putative inner membrane transporter YicL
DAHPCNDO_01550	CDS	255				hypothetical protein
DAHPCNDO_01551	CDS	1548				hypothetical protein
DAHPCNDO_01552	CDS	381				hypothetical protein
DAHPCNDO_01553	CDS	411				hypothetical protein
DAHPCNDO_01554	CDS	1068	pat	2.6.1.-	COG0079	Putative phenylalanine aminotransferase
DAHPCNDO_01555	CDS	537				hypothetical protein
DAHPCNDO_01556	CDS	1146	bkdA_1	1.2.4.4	COG1071	3-methyl-2-oxobutanoate dehydrogenase subunit alpha
DAHPCNDO_01557	CDS	1032	bkdB_1	1.2.4.4	COG0022	3-methyl-2-oxobutanoate dehydrogenase subunit beta
DAHPCNDO_01558	CDS	561				hypothetical protein
DAHPCNDO_01559	CDS	885				hypothetical protein
DAHPCNDO_01560	CDS	447				hypothetical protein
DAHPCNDO_01561	tRNA	73				tRNA-Gln(ctg)
DAHPCNDO_01562	tRNA	74				tRNA-Glu(ctc)
DAHPCNDO_01563	CDS	720	rhmR		COG1414	putative HTH-type transcriptional regulator RhmR
DAHPCNDO_01564	CDS	1455	leuC	4.2.1.33		3-isopropylmalate dehydratase large subunit
DAHPCNDO_01565	CDS	660	leuD	4.2.1.33	COG0066	3-isopropylmalate dehydratase small subunit
DAHPCNDO_01566	CDS	1413	murAA	2.5.1.7	COG0766	UDP-N-acetylglucosamine 1-carboxyvinyltransferase 1
DAHPCNDO_01567	CDS	765				hypothetical protein
DAHPCNDO_01568	CDS	1044	gpsA	1.1.1.94	COG0240	Glycerol-3-phosphate dehydrogenase [NAD(P)+]
DAHPCNDO_01569	CDS	1158	metB_1	2.5.1.48	COG0626	Cystathionine gamma-synthase
DAHPCNDO_01570	CDS	1170	ddl_2	6.3.2.4	COG1181	D-alanine--D-alanine ligase
DAHPCNDO_01571	CDS	477				hypothetical protein
DAHPCNDO_01572	CDS	858				hypothetical protein
DAHPCNDO_01573	CDS	414				hypothetical protein
DAHPCNDO_01574	CDS	1356				hypothetical protein
DAHPCNDO_01575	tRNA	96				tRNA-Arg(ccg)
DAHPCNDO_01576	CDS	468				hypothetical protein
DAHPCNDO_01577	CDS	402				hypothetical protein
DAHPCNDO_01578	CDS	267				hypothetical protein
DAHPCNDO_01579	CDS	1167				hypothetical protein
DAHPCNDO_01580	CDS	1626	malF		COG1175	Maltose/maltodextrin transport system permease protein MalF
DAHPCNDO_01581	CDS	927	malG		COG3833	Maltose/maltodextrin transport system permease protein MalG
DAHPCNDO_01582	CDS	1845	malZ	3.2.1.20	COG0366	Maltodextrin glucosidase
DAHPCNDO_01583	CDS	795	yokD	2.3.1.-	COG2746	SPbeta prophage-derived aminoglycoside N(3')-acetyltransferase-like protein YokD
DAHPCNDO_01584	CDS	444	fitB_3	3.1.-.-		Toxin FitB
DAHPCNDO_01585	CDS	1287	dgt		COG0232	Deoxyguanosinetriphosphate triphosphohydrolase-like protein
DAHPCNDO_01586	CDS	2199				hypothetical protein
DAHPCNDO_01587	CDS	771	map_2	3.4.11.18	COG0024	Methionine aminopeptidase 1
DAHPCNDO_01588	CDS	297				hypothetical protein
DAHPCNDO_01589	CDS	522				hypothetical protein
DAHPCNDO_01590	CDS	1680				hypothetical protein
DAHPCNDO_01591	CDS	2742				hypothetical protein
DAHPCNDO_01592	CDS	354				hypothetical protein
DAHPCNDO_01593	CDS	588				hypothetical protein
DAHPCNDO_01594	CDS	378				hypothetical protein
DAHPCNDO_01595	CDS	1416				hypothetical protein
DAHPCNDO_01596	CDS	297				hypothetical protein
DAHPCNDO_01597	CDS	531				hypothetical protein
DAHPCNDO_01598	CDS	2358				hypothetical protein
DAHPCNDO_01599	CDS	1386	pdhD	1.8.1.4		Dihydrolipoyl dehydrogenase
DAHPCNDO_01600	CDS	348				hypothetical protein
DAHPCNDO_01601	CDS	1485	pepA_1	3.4.11.1	COG0260	putative cytosol aminopeptidase
DAHPCNDO_01602	CDS	360				hypothetical protein
DAHPCNDO_01603	CDS	468				hypothetical protein
DAHPCNDO_01604	CDS	1062	pyrD	1.3.5.2	COG0167	Dihydroorotate dehydrogenase (quinone)
DAHPCNDO_01605	CDS	213				hypothetical protein
DAHPCNDO_01606	CDS	1461	norG		COG1167	HTH-type transcriptional regulator NorG
DAHPCNDO_01607	CDS	192				hypothetical protein
DAHPCNDO_01608	CDS	660				hypothetical protein
DAHPCNDO_01609	CDS	1011	gpr_3	1.1.1.-	COG0667	L-glyceraldehyde 3-phosphate reductase
DAHPCNDO_01610	CDS	600				putative protein
DAHPCNDO_01611	CDS	1404	dapE_1	3.5.1.18		Succinyl-diaminopimelate desuccinylase
DAHPCNDO_01612	CDS	531				hypothetical protein
DAHPCNDO_01613	CDS	600	inhA_1	4.2.1.103		Isonitrile hydratase
DAHPCNDO_01614	CDS	1200	nadA	2.5.1.72		Quinolinate synthase A
DAHPCNDO_01615	CDS	1182	garK	2.7.1.165	COG1929	Glycerate 2-kinase
DAHPCNDO_01616	CDS	351				Protein
DAHPCNDO_01617	CDS	252	tusA		COG0425	Sulfur carrier protein TusA
DAHPCNDO_01618	CDS	1221	nifS	2.8.1.7	COG1104	Cysteine desulfurase NifS
DAHPCNDO_01619	CDS	894	ctaC	1.9.3.1	COG1622	Cytochrome c oxidase subunit 2
DAHPCNDO_01620	CDS	1821	ctaD	1.9.3.1	COG0843	putative cytochrome c oxidase subunit 1
DAHPCNDO_01621	CDS	399	ctaF	1.9.3.1		Cytochrome c oxidase polypeptide 4
DAHPCNDO_01622	CDS	774	comB	3.1.3.71		2-phosphosulfolactate phosphatase
DAHPCNDO_01623	CDS	627	sodA	1.15.1.1	COG0605	Superoxide dismutase [Mn]
DAHPCNDO_01624	CDS	1770	qcrB	7.1.1.8	COG1290	Cytochrome bc1 complex cytochrome b subunit
DAHPCNDO_01625	CDS	1023	qcrA		COG0723	Cytochrome bc1 complex Rieske iron-sulfur subunit
DAHPCNDO_01626	CDS	786	qcrC	7.1.1.8	COG2010	Cytochrome bc1 complex cytochrome c subunit
DAHPCNDO_01627	CDS	627	ctaE	1.9.3.1	COG1845	putative cytochrome c oxidase subunit 3
DAHPCNDO_01628	CDS	432			COG0784	putative response regulatory protein
DAHPCNDO_01629	CDS	1047	trpD	2.4.2.18	COG0547	Anthranilate phosphoribosyltransferase
DAHPCNDO_01630	CDS	294				hypothetical protein
DAHPCNDO_01631	CDS	1851		3.1.-.-	COG0322	Putative bifunctional exonuclease/endonuclease protein
DAHPCNDO_01632	CDS	819				hypothetical protein
DAHPCNDO_01633	CDS	1101	dapE_2	3.5.1.18	COG0624	Putative succinyl-diaminopimelate desuccinylase DapE
DAHPCNDO_01634	CDS	969	dapD	2.3.1.117	COG2171	2,3,4,5-tetrahydropyridine-2,6-dicarboxylate N-succinyltransferase
DAHPCNDO_01635	CDS	912				hypothetical protein
DAHPCNDO_01636	CDS	1299	gltA2	2.3.3.16	COG0372	Citrate synthase 1
DAHPCNDO_01637	CDS	1158	dapL	2.6.1.83	COG0436	LL-diaminopimelate aminotransferase
DAHPCNDO_01638	CDS	327			COG1146	Ferredoxin
DAHPCNDO_01639	CDS	321				hypothetical protein
DAHPCNDO_01640	CDS	1716				hypothetical protein
DAHPCNDO_01641	CDS	141				hypothetical protein
DAHPCNDO_01642	CDS	1545	nuoM	7.1.1.-	COG1008	NADH-quinone oxidoreductase subunit M
DAHPCNDO_01643	CDS	1695	nuoN	7.1.1.-	COG1007	NADH-quinone oxidoreductase subunit N
DAHPCNDO_01644	CDS	1008	hepT	2.5.1.30	COG0142	Heptaprenyl diphosphate synthase component 2
DAHPCNDO_01645	CDS	834				hypothetical protein
DAHPCNDO_01646	CDS	525				hypothetical protein
DAHPCNDO_01647	CDS	306				hypothetical protein
DAHPCNDO_01648	CDS	516				hypothetical protein
DAHPCNDO_01649	CDS	402				hypothetical protein
DAHPCNDO_01650	CDS	549				hypothetical protein
DAHPCNDO_01651	CDS	813	trpC	4.1.1.48	COG0134	Indole-3-glycerol phosphate synthase
DAHPCNDO_01652	CDS	1317	trpB_1	4.2.1.20	COG0133	Tryptophan synthase beta chain
DAHPCNDO_01653	CDS	855	trpA	4.2.1.20	COG0159	Tryptophan synthase alpha chain
DAHPCNDO_01654	CDS	882	lgt	2.5.1.145	COG0682	Phosphatidylglycerol--prolipoprotein diacylglyceryl transferase
DAHPCNDO_01655	CDS	4617	gltB	1.4.1.13	COG0067	Glutamate synthase [NADPH] large chain
DAHPCNDO_01656	CDS	1467	gltD_1	1.4.1.13	COG0493	Glutamate synthase [NADPH] small chain
DAHPCNDO_01657	CDS	1437	pyk	2.7.1.40	COG0469	Pyruvate kinase
DAHPCNDO_01658	CDS	906	rbn	3.1.-.-	COG1234	Ribonuclease BN
DAHPCNDO_01659	CDS	987				hypothetical protein
DAHPCNDO_01660	CDS	903				hypothetical protein
DAHPCNDO_01661	CDS	594				hypothetical protein
DAHPCNDO_01662	CDS	132				hypothetical protein
DAHPCNDO_01663	CDS	1185	hutI_2	3.5.2.7	COG1228	Imidazolonepropionase
DAHPCNDO_01664	CDS	1344		3.5.4.32	COG0402	8-oxoguanine deaminase
DAHPCNDO_01665	CDS	1248	amaB	3.5.1.87		N-carbamoyl-L-amino acid hydrolase
DAHPCNDO_01666	CDS	1665	hutU	4.2.1.49	COG2987	Urocanate hydratase
DAHPCNDO_01667	CDS	1707	hutH	4.3.1.3	COG2986	Histidine ammonia-lyase
DAHPCNDO_01668	CDS	855	iclR		COG1414	Transcriptional repressor IclR
DAHPCNDO_01669	CDS	1065	pbpX		COG1680	Putative penicillin-binding protein PbpX
DAHPCNDO_01670	CDS	1236	lpqI	3.2.1.52	COG1472	Beta-hexosaminidase LpqI
DAHPCNDO_01671	CDS	390	rutC	1.-.-.-		Putative aminoacrylate peracid reductase RutC
DAHPCNDO_01672	CDS	1017	ascG		COG1609	HTH-type transcriptional regulator AscG
DAHPCNDO_01673	CDS	1413				hypothetical protein
DAHPCNDO_01674	CDS	939				hypothetical protein
DAHPCNDO_01675	CDS	762	bglA_2	3.2.1.73		Beta-glucanase
DAHPCNDO_01676	CDS	312				hypothetical protein
DAHPCNDO_01677	CDS	963				hypothetical protein
DAHPCNDO_01678	CDS	1602				hypothetical protein
DAHPCNDO_01679	CDS	642	lnrK_1		COG2197	Transcriptional regulatory protein LnrK
DAHPCNDO_01680	CDS	1287	desK	2.7.13.3	COG4585	Sensor histidine kinase DesK
DAHPCNDO_01681	CDS	900				hypothetical protein
DAHPCNDO_01682	CDS	852				hypothetical protein
DAHPCNDO_01683	CDS	897				hypothetical protein
DAHPCNDO_01684	CDS	363				hypothetical protein
DAHPCNDO_01685	CDS	615				hypothetical protein
DAHPCNDO_01686	CDS	1311	rip1	3.4.24.-		Zinc metalloprotease Rip1
DAHPCNDO_01687	CDS	1161	ispG	1.17.7.3	COG0821	4-hydroxy-3-methylbut-2-en-1-yl diphosphate synthase (flavodoxin)
DAHPCNDO_01688	CDS	891				hypothetical protein
DAHPCNDO_01689	CDS	891	mutM	4.2.99.18		Formamidopyrimidine-DNA glycosylase
DAHPCNDO_01690	CDS	1794	proS	6.1.1.15	COG0442	Proline--tRNA ligase
DAHPCNDO_01691	CDS	1107				hypothetical protein
DAHPCNDO_01692	CDS	582	rimP			Ribosome maturation factor RimP
DAHPCNDO_01693	CDS	1074	nusA		COG0195	Transcription termination/antitermination protein NusA
DAHPCNDO_01694	CDS	2235	dpp5	3.4.14.-	COG1506	Dipeptidyl-peptidase 5
DAHPCNDO_01695	CDS	1140				hypothetical protein
DAHPCNDO_01696	CDS	2091				hypothetical protein
DAHPCNDO_01697	CDS	2304				hypothetical protein
DAHPCNDO_01698	CDS	456				hypothetical protein
DAHPCNDO_01699	CDS	1002	hemB	4.2.1.24	COG0113	Delta-aminolevulinic acid dehydratase
DAHPCNDO_01700	CDS	1356	hemL	5.4.3.8	COG0001	Glutamate-1-semialdehyde 2,1-aminomutase
DAHPCNDO_01701	CDS	384				hypothetical protein
DAHPCNDO_01702	CDS	243				hypothetical protein
DAHPCNDO_01703	CDS	1098	moaA2	4.1.99.22	COG2896	GTP 3',8-cyclase 2
DAHPCNDO_01704	CDS	423	moaE2_1	2.8.1.12	COG0314	Molybdopterin synthase catalytic subunit 2
DAHPCNDO_01705	CDS	501	mog	2.7.7.75	COG0521	Molybdopterin adenylyltransferase
DAHPCNDO_01706	CDS	264				hypothetical protein
DAHPCNDO_01707	CDS	579		2.3.1.-	COG1670	Acetyltransferase
DAHPCNDO_01708	CDS	3060	gcvP	1.4.4.2	COG0403	putative glycine dehydrogenase (decarboxylating)
DAHPCNDO_01709	CDS	1236	gcvT	2.1.2.10	COG0404	Aminomethyltransferase
DAHPCNDO_01710	CDS	372	gcvH		COG0509	Glycine cleavage system H protein
DAHPCNDO_01711	CDS	234				hypothetical protein
DAHPCNDO_01712	CDS	426	mutT2	3.6.1.55	COG0494	Putative 8-oxo-dGTP diphosphatase 2
DAHPCNDO_01713	CDS	225				hypothetical protein
DAHPCNDO_01714	CDS	1191		4.4.1.13	COG1168	Putative cystathionine beta-lyase
DAHPCNDO_01715	CDS	2322	metE	2.1.1.14	COG0620	5-methyltetrahydropteroyltriglutamate--homocysteine methyltransferase
DAHPCNDO_01716	CDS	1119				hypothetical protein
DAHPCNDO_01717	CDS	225				hypothetical protein
DAHPCNDO_01718	CDS	633	tag	3.2.2.20	COG2818	DNA-3-methyladenine glycosylase 1
DAHPCNDO_01719	CDS	606				hypothetical protein
DAHPCNDO_01720	CDS	1626				hypothetical protein
DAHPCNDO_01721	CDS	1257	ydhP		COG2814	Inner membrane transport protein YdhP
DAHPCNDO_01722	CDS	690	mntR			HTH-type transcriptional regulator MntR
DAHPCNDO_01723	CDS	1557				hypothetical protein
DAHPCNDO_01724	CDS	1680				hypothetical protein
DAHPCNDO_01725	CDS	504				hypothetical protein
DAHPCNDO_01726	CDS	1692				hypothetical protein
DAHPCNDO_01727	CDS	669	ykoF			Putative HMP/thiamine-binding protein YkoF
DAHPCNDO_01728	CDS	675	ykoE		COG4721	Putative HMP/thiamine permease protein YkoE
DAHPCNDO_01729	CDS	1674	ykoD	3.6.3.-	COG1122	Putative HMP/thiamine import ATP-binding protein YkoD
DAHPCNDO_01730	CDS	810	ykoC			Putative HMP/thiamine permease protein YkoC
DAHPCNDO_01731	CDS	360	argJ		COG1364	Arginine biosynthesis bifunctional protein ArgJ
DAHPCNDO_01732	CDS	987	argB	2.7.2.8	COG0548	Acetylglutamate kinase
DAHPCNDO_01733	CDS	1308	argD	2.6.1.11	COG4992	Acetylornithine aminotransferase
DAHPCNDO_01734	CDS	933	argF	2.1.3.3	COG0078	Ornithine carbamoyltransferase
DAHPCNDO_01735	CDS	567	argR		COG1438	Arginine repressor
DAHPCNDO_01736	CDS	1242	argG	6.3.4.5	COG0137	Argininosuccinate synthase
DAHPCNDO_01737	CDS	1428	argH	4.3.2.1	COG0165	Argininosuccinate lyase
DAHPCNDO_01738	CDS	1302				hypothetical protein
DAHPCNDO_01739	CDS	579				hypothetical protein
DAHPCNDO_01740	CDS	702		3.2.2.-	COG2094	Putative 3-methyladenine DNA glycosylase
DAHPCNDO_01741	CDS	1263	tyrS	6.1.1.1	COG0162	Tyrosine--tRNA ligase
DAHPCNDO_01742	CDS	261				hypothetical protein
DAHPCNDO_01743	CDS	459				hypothetical protein
DAHPCNDO_01744	CDS	192				hypothetical protein
DAHPCNDO_01745	CDS	387				hypothetical protein
DAHPCNDO_01746	CDS	723	COQ3_2	2.1.1.222		Ubiquinone biosynthesis O-methyltransferase, mitochondrial
DAHPCNDO_01747	CDS	1485				hypothetical protein
DAHPCNDO_01748	CDS	183				hypothetical protein
DAHPCNDO_01749	CDS	1089				hypothetical protein
DAHPCNDO_01750	CDS	819	COQ5_3	2.1.1.163		2-methoxy-6-polyprenyl-1,4-benzoquinol methylase, mitochondrial
DAHPCNDO_01751	CDS	786				hypothetical protein
DAHPCNDO_01752	CDS	585				hypothetical protein
DAHPCNDO_01753	CDS	906				hypothetical protein
DAHPCNDO_01754	CDS	1515	gltX	6.1.1.17	COG0008	Glutamate--tRNA ligase
DAHPCNDO_01755	CDS	747	mupP	3.1.3.105	COG0546	N-acetylmuramic acid 6-phosphate phosphatase
DAHPCNDO_01756	CDS	927				hypothetical protein
DAHPCNDO_01757	CDS	735		2.1.1.-	COG0500	putative methyltransferase
DAHPCNDO_01758	CDS	798	hisN	3.1.3.15	COG0483	Histidinol-phosphatase
DAHPCNDO_01759	CDS	1086	rsgA_1	3.6.1.-		Small ribosomal subunit biogenesis GTPase RsgA
DAHPCNDO_01760	CDS	1323	aroA	2.5.1.19	COG0128	3-phosphoshikimate 1-carboxyvinyltransferase
DAHPCNDO_01761	CDS	363				hypothetical protein
DAHPCNDO_01762	CDS	2742	rne	3.1.26.12		Ribonuclease E
DAHPCNDO_01763	CDS	1101				hypothetical protein
DAHPCNDO_01764	CDS	621				hypothetical protein
DAHPCNDO_01765	CDS	567	tetR			Tetracycline repressor protein class B from transposon Tn10
DAHPCNDO_01766	CDS	321	rplU		COG0261	50S ribosomal protein L21
DAHPCNDO_01767	CDS	258	rpmA		COG0211	50S ribosomal protein L27
DAHPCNDO_01768	CDS	1521	obg	3.6.5.-	COG0536	GTPase Obg
DAHPCNDO_01769	CDS	1155	proB	2.7.2.11	COG0263	Glutamate 5-kinase
DAHPCNDO_01770	CDS	1641	nikA		COG0747	Nickel-binding periplasmic protein
DAHPCNDO_01771	CDS	1731	gsiA_2	7.4.2.10	COG1123	Glutathione import ATP-binding protein GsiA
DAHPCNDO_01772	CDS	993				hypothetical protein
DAHPCNDO_01773	CDS	1173				hypothetical protein
DAHPCNDO_01774	CDS	1002	gsiC_1		COG0601	Glutathione transport system permease protein GsiC
DAHPCNDO_01775	CDS	885	ddpC		COG1173	putative D,D-dipeptide transport system permease protein DdpC
DAHPCNDO_01776	CDS	324				hypothetical protein
DAHPCNDO_01777	CDS	1026	ccpA_2			Catabolite control protein A
DAHPCNDO_01778	CDS	1323				hypothetical protein
DAHPCNDO_01779	CDS	954	lacF_5			Lactose transport system permease protein LacF
DAHPCNDO_01780	CDS	825	dasC_2		COG0395	Diacetylchitobiose uptake system permease protein DasC
DAHPCNDO_01781	CDS	1905	hypBA1	3.2.1.185		Non-reducing end beta-L-arabinofuranosidase
DAHPCNDO_01782	CDS	1500	ligD_4		COG1793	Multifunctional non-homologous end joining DNA repair protein LigD
DAHPCNDO_01783	CDS	414	hrp1_2		COG0517	Hypoxic response protein 1
DAHPCNDO_01784	CDS	309				hypothetical protein
DAHPCNDO_01785	CDS	249				hypothetical protein
DAHPCNDO_01786	CDS	642				hypothetical protein
DAHPCNDO_01787	CDS	537				hypothetical protein
DAHPCNDO_01788	CDS	348				hypothetical protein
DAHPCNDO_01789	CDS	621				hypothetical protein
DAHPCNDO_01790	CDS	984	fgd_4	1.1.98.2		F420-dependent glucose-6-phosphate dehydrogenase
DAHPCNDO_01791	CDS	366				hypothetical protein
DAHPCNDO_01792	CDS	1086				hypothetical protein
DAHPCNDO_01793	CDS	420				hypothetical protein
DAHPCNDO_01794	CDS	1173				hypothetical protein
DAHPCNDO_01795	CDS	864	fepC		COG1120	Ferric enterobactin transport ATP-binding protein FepC
DAHPCNDO_01796	CDS	1002	fpuA		COG0614	Petrobactin-binding protein FpuA
DAHPCNDO_01797	CDS	2127	fpuB		COG0609	Petrobactin import system permease protein FpuB
DAHPCNDO_01798	CDS	1005				hypothetical protein
DAHPCNDO_01799	CDS	756				hypothetical protein
DAHPCNDO_01800	CDS	966			COG2375	putative protein
DAHPCNDO_01801	CDS	669				hypothetical protein
DAHPCNDO_01802	CDS	1161	auaG	1.14.13.222		Aurachin C monooxygenase/isomerase
DAHPCNDO_01803	CDS	1320		1.5.3.6		6-hydroxy-D-nicotine oxidase
DAHPCNDO_01804	CDS	246				hypothetical protein
DAHPCNDO_01805	CDS	678	sigK_1		COG1595	ECF RNA polymerase sigma factor SigK
DAHPCNDO_01806	CDS	915				hypothetical protein
DAHPCNDO_01807	CDS	831	ptsI_1	2.7.3.9	COG1080	Phosphoenolpyruvate-protein phosphotransferase
DAHPCNDO_01808	CDS	270	ptsH_1			Phosphocarrier protein HPr
DAHPCNDO_01809	CDS	573				hypothetical protein
DAHPCNDO_01810	CDS	555				hypothetical protein
DAHPCNDO_01811	CDS	684				hypothetical protein
DAHPCNDO_01812	CDS	894				hypothetical protein
DAHPCNDO_01813	CDS	333				hypothetical protein
DAHPCNDO_01814	CDS	693	lnrK_2		COG2197	Transcriptional regulatory protein LnrK
DAHPCNDO_01815	CDS	1275				hypothetical protein
DAHPCNDO_01816	CDS	504				hypothetical protein
DAHPCNDO_01817	CDS	711				hypothetical protein
DAHPCNDO_01818	CDS	756	glcR		COG1349	HTH-type transcriptional repressor GlcR
DAHPCNDO_01819	CDS	912				hypothetical protein
DAHPCNDO_01820	CDS	819	gpmA_1	5.4.2.11		2,3-bisphosphoglycerate-dependent phosphoglycerate mutase
DAHPCNDO_01821	CDS	870	nnr		COG0062	Bifunctional NAD(P)H-hydrate repair enzyme Nnr
DAHPCNDO_01822	CDS	339				hypothetical protein
DAHPCNDO_01823	CDS	891	iolS_1	1.1.1.-	COG0667	Aldo-keto reductase IolS
DAHPCNDO_01824	CDS	735				hypothetical protein
DAHPCNDO_01825	CDS	984				hypothetical protein
DAHPCNDO_01826	CDS	1068	mtnN_1	3.2.2.9		5'-methylthioadenosine/S-adenosylhomocysteine nucleosidase
DAHPCNDO_01827	CDS	2460				hypothetical protein
DAHPCNDO_01828	CDS	834				hypothetical protein
DAHPCNDO_01829	CDS	969				hypothetical protein
DAHPCNDO_01830	CDS	1173				hypothetical protein
DAHPCNDO_01831	CDS	690				hypothetical protein
DAHPCNDO_01832	CDS	339				hypothetical protein
DAHPCNDO_01833	tRNA	75				tRNA-Ala(ggc)
DAHPCNDO_01834	CDS	696	gpgP	3.1.3.85	COG0406	Glucosyl-3-phosphoglycerate phosphatase
DAHPCNDO_01835	CDS	384	rsfS		COG0799	Ribosomal silencing factor RsfS
DAHPCNDO_01836	CDS	444				hypothetical protein
DAHPCNDO_01837	CDS	1506	abfB	3.2.1.55		Extracellular exo-alpha-L-arabinofuranosidase
DAHPCNDO_01838	tRNA	74				tRNA-Arg(cct)
DAHPCNDO_01839	CDS	342				hypothetical protein
DAHPCNDO_01840	CDS	1560				hypothetical protein
DAHPCNDO_01841	CDS	606				hypothetical protein
DAHPCNDO_01842	CDS	1575				hypothetical protein
DAHPCNDO_01843	CDS	1101				hypothetical protein
DAHPCNDO_01844	CDS	1617	tagU_1	2.7.8.-		Polyisoprenyl-teichoic acid--peptidoglycan teichoic acid transferase TagU
DAHPCNDO_01845	CDS	687				hypothetical protein
DAHPCNDO_01846	CDS	270				hypothetical protein
DAHPCNDO_01847	CDS	120				hypothetical protein
DAHPCNDO_01848	CDS	516				hypothetical protein
DAHPCNDO_01849	CDS	288				hypothetical protein
DAHPCNDO_01850	CDS	717	rpe_1	5.1.3.1		Ribulose-phosphate 3-epimerase
DAHPCNDO_01851	CDS	996	deoR_2		COG2390	Deoxyribonucleoside regulator
DAHPCNDO_01852	CDS	1053	alsC		COG1172	D-allose transport system permease protein AlsC
DAHPCNDO_01853	CDS	1020				hypothetical protein
DAHPCNDO_01854	CDS	1608	rbsA	7.5.2.7	COG1129	Ribose import ATP-binding protein RbsA
DAHPCNDO_01855	CDS	645	kdsD	5.3.1.13	COG0517	Arabinose 5-phosphate isomerase KdsD
DAHPCNDO_01856	CDS	1473	xylB_2	2.7.1.17	COG1070	Xylulose kinase
DAHPCNDO_01857	CDS	642	fsaA	4.1.2.-	COG0176	Fructose-6-phosphate aldolase 1
DAHPCNDO_01858	CDS	1209			COG3177	putative protein
DAHPCNDO_01859	CDS	444				hypothetical protein
DAHPCNDO_01860	CDS	822	frcA_2	7.5.2.-	COG1129	Fructose import ATP-binding protein FrcA
DAHPCNDO_01861	CDS	1185	nagC_3		COG1940	N-acetylglucosamine repressor
DAHPCNDO_01862	CDS	1182	xylH_2		COG4214	Xylose transport system permease protein XylH
DAHPCNDO_01863	CDS	1536	xylG_3	7.5.2.10	COG1129	Xylose import ATP-binding protein XylG
DAHPCNDO_01864	CDS	1158	chvE_1		COG4213	Multiple sugar-binding periplasmic receptor ChvE
DAHPCNDO_01865	CDS	1545				hypothetical protein
DAHPCNDO_01866	CDS	171	rpmF			50S ribosomal protein L32
DAHPCNDO_01867	CDS	123				hypothetical protein
DAHPCNDO_01868	CDS	273	rpmE2		COG0254	50S ribosomal protein L31 type B
DAHPCNDO_01869	CDS	306	rpsN		COG0199	30S ribosomal protein S14
DAHPCNDO_01870	CDS	174	rpmG2_2		COG0267	50S ribosomal protein L33 2
DAHPCNDO_01871	CDS	240	rpmB_1		COG0227	50S ribosomal protein L28
DAHPCNDO_01872	CDS	1119				hypothetical protein
DAHPCNDO_01873	CDS	417				hypothetical protein
DAHPCNDO_01874	CDS	765				hypothetical protein
DAHPCNDO_01875	CDS	504				hypothetical protein
DAHPCNDO_01876	CDS	486				hypothetical protein
DAHPCNDO_01877	CDS	636				hypothetical protein
DAHPCNDO_01878	CDS	627				hypothetical protein
DAHPCNDO_01879	CDS	3951	eccC_1		COG1674	ESX secretion system protein EccC
DAHPCNDO_01880	CDS	387				hypothetical protein
DAHPCNDO_01881	CDS	660				hypothetical protein
DAHPCNDO_01882	CDS	825	drrB_2			Daunorubicin/doxorubicin resistance ABC transporter permease protein DrrB
DAHPCNDO_01883	CDS	1155	drrA_4	3.6.3.-		Daunorubicin/doxorubicin resistance ATP-binding protein DrrA
DAHPCNDO_01884	CDS	693				hypothetical protein
DAHPCNDO_01885	CDS	306				hypothetical protein
DAHPCNDO_01886	CDS	3090				hypothetical protein
DAHPCNDO_01887	CDS	1035				hypothetical protein
DAHPCNDO_01888	CDS	540	ptpA	3.1.3.48	COG0394	putative low molecular weight protein-tyrosine-phosphatase
DAHPCNDO_01889	CDS	996	corA		COG0598	Cobalt/magnesium transport protein CorA
DAHPCNDO_01890	CDS	1167	aspC_2	2.6.1.1	COG0436	Aspartate aminotransferase
DAHPCNDO_01891	CDS	393				hypothetical protein
DAHPCNDO_01892	CDS	1383				hypothetical protein
DAHPCNDO_01893	CDS	1230	moeZ_1		COG0476	putative adenylyltransferase/sulfurtransferase MoeZ
DAHPCNDO_01894	CDS	1260	moaE2_2	2.10.1.1	COG0303	Molybdopterin molybdenumtransferase 2
DAHPCNDO_01895	CDS	477	moaC	4.6.1.17	COG0315	Cyclic pyranopterin monophosphate synthase
DAHPCNDO_01896	rRNA	1518				16S ribosomal RNA
DAHPCNDO_01897	rRNA	3099				23S ribosomal RNA
DAHPCNDO_01898	rRNA	110				5S ribosomal RNA
DAHPCNDO_01899	CDS	474				hypothetical protein
DAHPCNDO_01900	CDS	849	ppk2	2.7.4.-	COG2326	Polyphosphate:GDP phosphotransferase
DAHPCNDO_01901	CDS	405				hypothetical protein
DAHPCNDO_01902	CDS	825	modA		COG0725	Molybdate-binding protein ModA
DAHPCNDO_01903	CDS	849				hypothetical protein
DAHPCNDO_01904	CDS	795				hypothetical protein
DAHPCNDO_01905	CDS	630				hypothetical protein
DAHPCNDO_01906	CDS	504				hypothetical protein
DAHPCNDO_01907	CDS	2610				hypothetical protein
DAHPCNDO_01908	CDS	531	rplJ		COG0244	50S ribosomal protein L10
DAHPCNDO_01909	CDS	393	rplL		COG0222	50S ribosomal protein L7/L12
DAHPCNDO_01910	CDS	792				hypothetical protein
DAHPCNDO_01911	CDS	513				hypothetical protein
DAHPCNDO_01912	CDS	1296	yidC			Membrane protein insertase YidC
DAHPCNDO_01913	CDS	315	yidD			Putative membrane protein insertion efficiency factor
DAHPCNDO_01914	CDS	348	rnpA	3.1.26.5	COG0594	Ribonuclease P protein component
DAHPCNDO_01915	CDS	138	rpmH		COG0230	50S ribosomal protein L34
DAHPCNDO_01916	CDS	1530	dnaA			Chromosomal replication initiator protein DnaA
DAHPCNDO_01917	CDS	1131	griR			Beta sliding clamp GriR
DAHPCNDO_01918	CDS	948		1.1.1.343	COG1023	6-phosphogluconate dehydrogenase, NAD(+)-dependent, decarboxylating
DAHPCNDO_01919	CDS	1422	recF_2			DNA replication and repair protein RecF
DAHPCNDO_01920	CDS	594				hypothetical protein
DAHPCNDO_01921	CDS	2049	gyrB_3	5.6.2.2	COG0187	DNA gyrase subunit B
DAHPCNDO_01922	CDS	2613	gyrA_1	5.6.2.2	COG0188	DNA gyrase subunit A
DAHPCNDO_01923	CDS	924				hypothetical protein
DAHPCNDO_01924	tRNA	75				tRNA-Ile(gat)
DAHPCNDO_01925	CDS	120				hypothetical protein
DAHPCNDO_01926	tRNA	74				tRNA-Ala(tgc)
DAHPCNDO_01927	CDS	411				hypothetical protein
DAHPCNDO_01928	CDS	885				hypothetical protein
DAHPCNDO_01929	CDS	1224				hypothetical protein
DAHPCNDO_01930	CDS	738				hypothetical protein
DAHPCNDO_01931	CDS	564				hypothetical protein
DAHPCNDO_01932	CDS	924	lnrL_2	3.6.3.-	COG1131	Linearmycin resistance ATP-binding protein LnrL
DAHPCNDO_01933	CDS	855				hypothetical protein
DAHPCNDO_01934	CDS	837				hypothetical protein
DAHPCNDO_01935	CDS	3165				hypothetical protein
DAHPCNDO_01936	CDS	1050				hypothetical protein
DAHPCNDO_01937	CDS	540	cypB	5.2.1.8		Peptidyl-prolyl cis-trans isomerase B
DAHPCNDO_01938	CDS	786	glpG	3.4.21.105		Rhomboid protease GlpG
DAHPCNDO_01939	CDS	249	crgA			Cell division protein CrgA
DAHPCNDO_01940	CDS	846				hypothetical protein
DAHPCNDO_01941	CDS	828	srtE1	3.4.22.70	COG3764	Sortase SrtE1
DAHPCNDO_01942	CDS	159				hypothetical protein
DAHPCNDO_01943	CDS	624	trpG	4.1.3.27	COG0512	Anthranilate synthase component 2
DAHPCNDO_01944	CDS	2010	pknB	2.7.11.1	COG0515	Serine/threonine-protein kinase PknB
DAHPCNDO_01945	CDS	1290	pknD_4	2.7.11.1		Serine/threonine-protein kinase PknD
DAHPCNDO_01946	CDS	1449	pbpA		COG0768	Penicillin-binding protein A
DAHPCNDO_01947	CDS	1470	rodA		COG0772	putative FtsW-like protein
DAHPCNDO_01948	CDS	1410	pstP	3.1.3.16	COG0631	PP2C-family Ser/Thr phosphatase
DAHPCNDO_01949	CDS	543	fhaB		COG1716	FHA domain-containing protein FhaB
DAHPCNDO_01950	CDS	708				hypothetical protein
DAHPCNDO_01951	tRNA	84				tRNA-Leu(cag)
DAHPCNDO_01952	CDS	783	soxA_2	1.5.3.1		Monomeric sarcosine oxidase
DAHPCNDO_01953	CDS	789		2.1.1.156		Glycine/sarcosine/dimethylglycine N-methyltransferase
DAHPCNDO_01954	CDS	1212	hemH	4.99.1.1		Ferrochelatase
DAHPCNDO_01955	CDS	702			COG3253	putative protein/MSMEI_2713
DAHPCNDO_01956	CDS	360				hypothetical protein
DAHPCNDO_01957	CDS	1077				hypothetical protein
DAHPCNDO_01958	CDS	1269	gdhA	1.4.1.3	COG0334	Glutamate dehydrogenase
DAHPCNDO_01959	CDS	411				hypothetical protein
DAHPCNDO_01960	CDS	3354	rocA	1.2.1.88		1-pyrroline-5-carboxylate dehydrogenase
DAHPCNDO_01961	CDS	1044	rbsR_3		COG1609	Ribose operon repressor
DAHPCNDO_01962	CDS	915				hypothetical protein
DAHPCNDO_01963	CDS	1011	lacF_6			Lactose transport system permease protein LacF
DAHPCNDO_01964	CDS	1308	araN_2		COG1653	putative arabinose-binding protein
DAHPCNDO_01965	CDS	522				hypothetical protein
DAHPCNDO_01966	CDS	1485	pdtaS	2.7.13.3	COG3920	putative sensor histidine kinase pdtaS
DAHPCNDO_01967	CDS	204				hypothetical protein
DAHPCNDO_01968	CDS	624	gph_1	3.1.3.18		Phosphoglycolate phosphatase
DAHPCNDO_01969	CDS	945	fmt	2.1.2.9	COG0223	Methionyl-tRNA formyltransferase
DAHPCNDO_01970	tRNA	92				tRNA-Arg(gcg)
DAHPCNDO_01971	tRNA	80				tRNA-Ser(gct)
DAHPCNDO_01972	CDS	657	rpe_2	5.1.3.1	COG0036	Ribulose-phosphate 3-epimerase
DAHPCNDO_01973	CDS	1125	ribD		COG0117	Riboflavin biosynthesis protein RibD
DAHPCNDO_01974	CDS	633	ribE	2.5.1.9	COG0307	Riboflavin synthase
DAHPCNDO_01975	CDS	1356	ribBA		COG0108	Riboflavin biosynthesis protein RibBA
DAHPCNDO_01976	CDS	465	ribH	2.5.1.78	COG0054	6,7-dimethyl-8-ribityllumazine synthase
DAHPCNDO_01977	CDS	702	ribM			Riboflavin/roseoflavin transporter RibM
DAHPCNDO_01978	CDS	264	hisE	3.6.1.31	COG0140	Phosphoribosyl-ATP pyrophosphatase
DAHPCNDO_01979	CDS	849	hisG	2.4.2.17	COG0040	ATP phosphoribosyltransferase
DAHPCNDO_01980	CDS	432				hypothetical protein
DAHPCNDO_01981	CDS	1149				hypothetical protein
DAHPCNDO_01982	CDS	1035	pafB		COG2378	Protein PafB
DAHPCNDO_01983	CDS	975	pafC		COG2378	Protein PafC
DAHPCNDO_01984	CDS	330				hypothetical protein
DAHPCNDO_01985	CDS	201	tatA			Sec-independent protein translocase protein TatA
DAHPCNDO_01986	CDS	789	tatC		COG0805	Sec-independent protein translocase protein TatC
DAHPCNDO_01987	CDS	915	dagK_1	2.7.1.107	COG1597	Diacylglycerol kinase
DAHPCNDO_01988	CDS	1413				hypothetical protein
DAHPCNDO_01989	CDS	2196				hypothetical protein
DAHPCNDO_01990	CDS	405				hypothetical protein
DAHPCNDO_01991	CDS	516				hypothetical protein
DAHPCNDO_01992	CDS	1524				hypothetical protein
DAHPCNDO_01993	CDS	1488				hypothetical protein
DAHPCNDO_01994	CDS	1851	infB		COG0532	Translation initiation factor IF-2
DAHPCNDO_01995	CDS	444	rbfA			Ribosome-binding factor A
DAHPCNDO_01996	CDS	1473	qacA		COG0477	Antiseptic resistance protein
DAHPCNDO_01997	CDS	573				hypothetical protein
DAHPCNDO_01998	CDS	948	truB	5.4.99.25	COG0130	tRNA pseudouridine synthase B
DAHPCNDO_01999	CDS	3261	cenC_2	3.2.1.4		Endoglucanase C
[truncated: 2,108 more rows]

## Sheet: C. fimi
locus_tag	ftype	length_bp	gene	EC_number	COG	product
JDBAEIFD_00001	CDS	1503	dnaA			Chromosomal replication initiator protein DnaA
JDBAEIFD_00002	CDS	1131	griR			Beta sliding clamp GriR
JDBAEIFD_00003	CDS	948		1.1.1.343	COG1023	6-phosphogluconate dehydrogenase, NAD(+)-dependent, decarboxylating
JDBAEIFD_00004	CDS	1272	recF		COG1195	DNA replication and repair protein RecF
JDBAEIFD_00005	CDS	588				hypothetical protein
JDBAEIFD_00006	CDS	2049	gyrB_1	5.6.2.2	COG0187	DNA gyrase subunit B
JDBAEIFD_00007	CDS	2613	gyrA_1	5.6.2.2	COG0188	DNA gyrase subunit A
JDBAEIFD_00008	CDS	837				putative protein
JDBAEIFD_00009	tRNA	75				tRNA-Ile(gat)
JDBAEIFD_00010	CDS	120				hypothetical protein
JDBAEIFD_00011	tRNA	76				tRNA-Ala(tgc)
JDBAEIFD_00012	CDS	681		2.8.3.-	COG1670	Putative succinyl-CoA transferase
JDBAEIFD_00013	CDS	564				hypothetical protein
JDBAEIFD_00014	CDS	291				hypothetical protein
JDBAEIFD_00015	CDS	606				hypothetical protein
JDBAEIFD_00016	CDS	789				hypothetical protein
JDBAEIFD_00017	CDS	726				hypothetical protein
JDBAEIFD_00018	CDS	924	lnrL_1	3.6.3.-	COG1131	Linearmycin resistance ATP-binding protein LnrL
JDBAEIFD_00019	CDS	849				hypothetical protein
JDBAEIFD_00020	CDS	831				hypothetical protein
JDBAEIFD_00021	CDS	3138				hypothetical protein
JDBAEIFD_00022	CDS	1323				hypothetical protein
JDBAEIFD_00023	CDS	1029				hypothetical protein
JDBAEIFD_00024	CDS	540	cypB	5.2.1.8		Peptidyl-prolyl cis-trans isomerase B
JDBAEIFD_00025	CDS	720	glpG	3.4.21.105		Rhomboid protease GlpG
JDBAEIFD_00026	CDS	249	crgA			Cell division protein CrgA
JDBAEIFD_00027	CDS	867				hypothetical protein
JDBAEIFD_00028	CDS	822	srtE1	3.4.22.70	COG3764	Sortase SrtE1
JDBAEIFD_00029	CDS	159				hypothetical protein
JDBAEIFD_00030	CDS	624	trpG	4.1.3.27	COG0512	Anthranilate synthase component 2
JDBAEIFD_00031	CDS	2010	pknB	2.7.11.1	COG0515	Serine/threonine-protein kinase PknB
JDBAEIFD_00032	CDS	1290	pknD_1	2.7.11.1		Serine/threonine-protein kinase PknD
JDBAEIFD_00033	CDS	1452	pbpA		COG0768	Penicillin-binding protein A
JDBAEIFD_00034	CDS	1473	rodA		COG0772	putative FtsW-like protein
JDBAEIFD_00035	CDS	1389	pstP	3.1.3.16	COG0631	PP2C-family Ser/Thr phosphatase
JDBAEIFD_00036	CDS	546	fhaB		COG1716	FHA domain-containing protein FhaB
JDBAEIFD_00037	CDS	711				hypothetical protein
JDBAEIFD_00038	tRNA	84				tRNA-Leu(cag)
JDBAEIFD_00039	CDS	1605				hypothetical protein
JDBAEIFD_00040	CDS	966				hypothetical protein
JDBAEIFD_00041	CDS	234				hypothetical protein
JDBAEIFD_00042	CDS	567				hypothetical protein
JDBAEIFD_00043	CDS	3357				hypothetical protein
JDBAEIFD_00044	CDS	1053				hypothetical protein
JDBAEIFD_00045	CDS	1098	nucS_1	3.1.-.-		Endonuclease NucS
JDBAEIFD_00046	CDS	573				hypothetical protein
JDBAEIFD_00047	CDS	777				hypothetical protein
JDBAEIFD_00048	CDS	2739				hypothetical protein
JDBAEIFD_00049	CDS	1620				hypothetical protein
JDBAEIFD_00050	CDS	1674				hypothetical protein
JDBAEIFD_00051	CDS	2319				hypothetical protein
JDBAEIFD_00052	CDS	648				hypothetical protein
JDBAEIFD_00053	CDS	792				hypothetical protein
JDBAEIFD_00054	CDS	531				hypothetical protein
JDBAEIFD_00055	CDS	1305	yeeO		COG0534	putative FMN/FAD exporter YeeO
JDBAEIFD_00056	CDS	1380	dnaB	3.6.4.12	COG0305	Replicative DNA helicase
JDBAEIFD_00057	CDS	582				hypothetical protein
JDBAEIFD_00058	CDS	744				hypothetical protein
JDBAEIFD_00059	CDS	996	ccrA2	1.3.1.86	COG0604	Crotonyl-CoA reductase
JDBAEIFD_00060	CDS	381				hypothetical protein
JDBAEIFD_00061	CDS	1293	nhaP2			K(+)/H(+) antiporter NhaP2
JDBAEIFD_00062	CDS	897	yghA_1	1.-.-.-		putative oxidoreductase YghA
JDBAEIFD_00063	CDS	1041				hypothetical protein
JDBAEIFD_00064	CDS	480				hypothetical protein
JDBAEIFD_00065	CDS	726				hypothetical protein
JDBAEIFD_00066	CDS	486				hypothetical protein
JDBAEIFD_00067	CDS	1212				hypothetical protein
JDBAEIFD_00068	CDS	867				hypothetical protein
JDBAEIFD_00069	CDS	1662				hypothetical protein
JDBAEIFD_00070	CDS	822				hypothetical protein
JDBAEIFD_00071	CDS	1416				hypothetical protein
JDBAEIFD_00072	CDS	882	valG	2.4.1.338	COG0463	Validoxylamine A glucosyltransferase
JDBAEIFD_00073	CDS	1167	hutI	3.5.2.7	COG1228	Imidazolonepropionase
JDBAEIFD_00074	CDS	1338		3.5.4.32	COG0402	8-oxoguanine deaminase
JDBAEIFD_00075	CDS	1230	amaB	3.5.1.87		N-carbamoyl-L-amino acid hydrolase
JDBAEIFD_00076	CDS	1665	hutU	4.2.1.49	COG2987	Urocanate hydratase
JDBAEIFD_00077	CDS	1632	hutH	4.3.1.3	COG2986	Histidine ammonia-lyase
JDBAEIFD_00078	CDS	783	iclR		COG1414	Transcriptional repressor IclR
JDBAEIFD_00079	CDS	1596	sotB			sugar efflux transporter
JDBAEIFD_00080	CDS	1149	alsK	2.7.1.55		D-allose kinase
JDBAEIFD_00081	CDS	1719	choD	1.1.3.6	COG2303	Cholesterol oxidase
JDBAEIFD_00082	CDS	1218	lpqI	3.2.1.52	COG1472	Beta-hexosaminidase LpqI
JDBAEIFD_00083	CDS	111				hypothetical protein
JDBAEIFD_00084	CDS	360				hypothetical protein
JDBAEIFD_00085	CDS	1020	ascG		COG1609	HTH-type transcriptional regulator AscG
JDBAEIFD_00086	CDS	1296				hypothetical protein
JDBAEIFD_00087	CDS	1005	melD_1		COG1175	Melibiose/raffinose/stachyose import permease protein MelD
JDBAEIFD_00088	CDS	894	ngcG_1		COG0395	Diacetylchitobiose uptake system permease protein NgcG
JDBAEIFD_00089	CDS	438				hypothetical protein
JDBAEIFD_00090	CDS	1395				hypothetical protein
JDBAEIFD_00091	CDS	753	bglA	3.2.1.73		Beta-glucanase
JDBAEIFD_00092	CDS	540				hypothetical protein
JDBAEIFD_00093	CDS	312				hypothetical protein
JDBAEIFD_00094	CDS	486				hypothetical protein
JDBAEIFD_00095	CDS	1587				hypothetical protein
JDBAEIFD_00096	CDS	660			COG1136	putative ABC transporter ATP-binding protein
JDBAEIFD_00097	CDS	1206				hypothetical protein
JDBAEIFD_00098	CDS	1035				hypothetical protein
JDBAEIFD_00099	CDS	984				hypothetical protein
JDBAEIFD_00100	CDS	963				hypothetical protein
JDBAEIFD_00101	CDS	186				hypothetical protein
JDBAEIFD_00102	CDS	402				hypothetical protein
JDBAEIFD_00103	CDS	282				hypothetical protein
JDBAEIFD_00104	CDS	567				hypothetical protein
JDBAEIFD_00105	CDS	1107				hypothetical protein
JDBAEIFD_00106	CDS	639	lolD_1	3.6.3.-	COG1136	Lipoprotein-releasing system ATP-binding protein LolD
JDBAEIFD_00107	CDS	1164				hypothetical protein
JDBAEIFD_00108	CDS	492				hypothetical protein
JDBAEIFD_00109	CDS	486				hypothetical protein
JDBAEIFD_00110	CDS	1848	htpG			Chaperone protein HtpG
JDBAEIFD_00111	CDS	1968				hypothetical protein
JDBAEIFD_00112	CDS	3741				hypothetical protein
JDBAEIFD_00113	CDS	642				hypothetical protein
JDBAEIFD_00114	CDS	351				hypothetical protein
JDBAEIFD_00115	CDS	495				hypothetical protein
JDBAEIFD_00116	CDS	498				hypothetical protein
JDBAEIFD_00117	CDS	840		1.-.-.-	COG0656	putative oxidoreductase/MSMEI_2347
JDBAEIFD_00118	CDS	591				hypothetical protein
JDBAEIFD_00119	CDS	561				hypothetical protein
JDBAEIFD_00120	CDS	621				hypothetical protein
JDBAEIFD_00121	CDS	855				hypothetical protein
JDBAEIFD_00122	CDS	435				hypothetical protein
JDBAEIFD_00123	CDS	1044				hypothetical protein
JDBAEIFD_00124	CDS	948				hypothetical protein
JDBAEIFD_00125	CDS	558				hypothetical protein
JDBAEIFD_00126	CDS	1878	pckG	4.1.1.32	COG1274	Phosphoenolpyruvate carboxykinase [GTP]
JDBAEIFD_00127	CDS	1518				hypothetical protein
JDBAEIFD_00128	CDS	957	lacF_1			Lactose transport system permease protein LacF
JDBAEIFD_00129	CDS	951	araQ_1		COG0395	L-arabinose transport system permease protein AraQ
JDBAEIFD_00130	CDS	1368				hypothetical protein
JDBAEIFD_00131	CDS	897	lcpA		COG1316	Cell wall biosynthesis protein LcpA
JDBAEIFD_00132	CDS	363				hypothetical protein
JDBAEIFD_00133	CDS	918	czcD			Metal cation efflux system protein CzcD
JDBAEIFD_00134	CDS	291				hypothetical protein
JDBAEIFD_00135	CDS	1554	lpqL	3.4.11.1	COG2234	putative lipoprotein aminopeptidase LpqL
JDBAEIFD_00136	CDS	393	hmrR			HTH-type transcriptional regulator HmrR
JDBAEIFD_00137	CDS	1281			COG2814	Chloramphenicol efflux pump
JDBAEIFD_00138	CDS	447				hypothetical protein
JDBAEIFD_00139	CDS	1215				hypothetical protein
JDBAEIFD_00140	CDS	183				hypothetical protein
JDBAEIFD_00141	CDS	1290				hypothetical protein
JDBAEIFD_00142	CDS	249				hypothetical protein
JDBAEIFD_00143	CDS	2277		3.2.1.-		Beta-xylosidase
JDBAEIFD_00144	CDS	414				hypothetical protein
JDBAEIFD_00145	CDS	1173				hypothetical protein
JDBAEIFD_00146	CDS	1521				hypothetical protein
JDBAEIFD_00147	CDS	819				hypothetical protein
JDBAEIFD_00148	CDS	1623	dbpA	3.6.4.13		ATP-dependent RNA helicase DbpA
JDBAEIFD_00149	CDS	459				hypothetical protein
JDBAEIFD_00150	CDS	369				hypothetical protein
JDBAEIFD_00151	CDS	618				hypothetical protein
JDBAEIFD_00152	CDS	1371				hypothetical protein
JDBAEIFD_00153	CDS	840	fgd_1	1.1.98.2		F420-dependent glucose-6-phosphate dehydrogenase
JDBAEIFD_00154	CDS	786				hypothetical protein
JDBAEIFD_00155	CDS	432				hypothetical protein
JDBAEIFD_00156	CDS	1263				hypothetical protein
JDBAEIFD_00157	CDS	381				hypothetical protein
JDBAEIFD_00158	CDS	2829	malT_1			HTH-type transcriptional regulator MalT
JDBAEIFD_00159	CDS	1554				hypothetical protein
JDBAEIFD_00160	CDS	540				hypothetical protein
JDBAEIFD_00161	CDS	1944				hypothetical protein
JDBAEIFD_00162	CDS	450				hypothetical protein
JDBAEIFD_00163	CDS	1869				hypothetical protein
JDBAEIFD_00164	CDS	828				hypothetical protein
JDBAEIFD_00165	CDS	462				hypothetical protein
JDBAEIFD_00166	CDS	3147				hypothetical protein
JDBAEIFD_00167	CDS	159				hypothetical protein
JDBAEIFD_00168	CDS	462				hypothetical protein
JDBAEIFD_00169	CDS	450				hypothetical protein
JDBAEIFD_00170	CDS	1572				hypothetical protein
JDBAEIFD_00171	CDS	615				IS481 family transposase ISMysp6
JDBAEIFD_00172	CDS	285			COG2963	Insertion element IS6110 uncharacterized 12.0 kDa protein
JDBAEIFD_00173	CDS	882				IS3 family transposase ISBli33
JDBAEIFD_00174	CDS	771				hypothetical protein
JDBAEIFD_00175	CDS	171				hypothetical protein
JDBAEIFD_00176	CDS	465				hypothetical protein
JDBAEIFD_00177	CDS	459				hypothetical protein
JDBAEIFD_00178	CDS	576				hypothetical protein
JDBAEIFD_00179	CDS	237				hypothetical protein
JDBAEIFD_00180	CDS	693				IS481 family transposase ISMysp6
JDBAEIFD_00181	CDS	720				hypothetical protein
JDBAEIFD_00182	CDS	630				hypothetical protein
JDBAEIFD_00183	CDS	918				hypothetical protein
JDBAEIFD_00184	CDS	2061	ftsH_1	3.4.24.-		ATP-dependent zinc metalloprotease FtsH
JDBAEIFD_00185	CDS	681				hypothetical protein
JDBAEIFD_00186	CDS	3396	tolB			Tol-Pal system protein TolB
JDBAEIFD_00187	CDS	624	vraR			Response regulator protein VraR
JDBAEIFD_00188	CDS	1335				hypothetical protein
JDBAEIFD_00189	CDS	318				hypothetical protein
JDBAEIFD_00190	CDS	1347	mcrA_1	1.5.3.-		Mitomycin radical oxidase
JDBAEIFD_00191	CDS	2031	mrdA	3.4.16.4		Peptidoglycan D,D-transpeptidase MrdA
JDBAEIFD_00192	CDS	1401				hypothetical protein
JDBAEIFD_00193	CDS	951		1.-.-.-		Putative coenzyme F420-dependent oxidoreductase
JDBAEIFD_00194	CDS	1254				hypothetical protein
JDBAEIFD_00195	CDS	969	pld1	1.1.1.107		Pyridoxal 4-dehydrogenase
JDBAEIFD_00196	CDS	657				hypothetical protein
JDBAEIFD_00197	CDS	450				hypothetical protein
JDBAEIFD_00198	CDS	750				hypothetical protein
JDBAEIFD_00199	CDS	867	hldD	5.1.3.20		ADP-L-glycero-D-manno-heptose-6-epimerase
JDBAEIFD_00200	CDS	759	mprA		COG0745	Response regulator MprA
JDBAEIFD_00201	CDS	1542	sasA_1	2.7.-.-		Adaptive-response sensory-kinase SasA
JDBAEIFD_00202	CDS	744				hypothetical protein
JDBAEIFD_00203	CDS	2379	ydfJ		COG2409	Membrane protein YdfJ
JDBAEIFD_00204	CDS	1266				hypothetical protein
JDBAEIFD_00205	CDS	1185	pigE	2.6.1.-		Aminotransferase PigE
JDBAEIFD_00206	CDS	1392	ndbB	1.6.5.12		Demethylphylloquinone reductase NdbB
JDBAEIFD_00207	CDS	579	yceD_1		COG2310	General stress protein 16U
JDBAEIFD_00208	CDS	1134				hypothetical protein
JDBAEIFD_00209	CDS	579	yceD_2		COG2310	General stress protein 16U
JDBAEIFD_00210	CDS	576	yceD_3		COG2310	General stress protein 16U
JDBAEIFD_00211	CDS	1221				hypothetical protein
JDBAEIFD_00212	CDS	534				hypothetical protein
JDBAEIFD_00213	CDS	570	yceD_4		COG2310	General stress protein 16U
JDBAEIFD_00214	CDS	1158				hypothetical protein
JDBAEIFD_00215	CDS	1170				hypothetical protein
JDBAEIFD_00216	CDS	2781				hypothetical protein
JDBAEIFD_00217	CDS	837				hypothetical protein
JDBAEIFD_00218	CDS	579				hypothetical protein
JDBAEIFD_00219	CDS	1065				hypothetical protein
JDBAEIFD_00220	CDS	570				hypothetical protein
JDBAEIFD_00221	CDS	150				hypothetical protein
JDBAEIFD_00222	CDS	2490				hypothetical protein
JDBAEIFD_00223	CDS	585				hypothetical protein
JDBAEIFD_00224	CDS	903				hypothetical protein
JDBAEIFD_00225	CDS	798				hypothetical protein
JDBAEIFD_00226	CDS	303				hypothetical protein
JDBAEIFD_00227	CDS	993	btuD_1	7.6.2.8		Vitamin B12 import ATP-binding protein BtuD
JDBAEIFD_00228	CDS	816				hypothetical protein
JDBAEIFD_00229	CDS	2610	ctpA	7.2.2.8	COG2217	Copper-exporting P-type ATPase
JDBAEIFD_00230	CDS	234				hypothetical protein
JDBAEIFD_00231	CDS	327	ricR		COG1937	Copper-sensing transcriptional repressor RicR
JDBAEIFD_00232	CDS	459			COG1959	Putative HTH-type transcriptional regulator
JDBAEIFD_00233	CDS	939				hypothetical protein
JDBAEIFD_00234	CDS	351				hypothetical protein
JDBAEIFD_00235	CDS	1842				hypothetical protein
JDBAEIFD_00236	CDS	1617				hypothetical protein
JDBAEIFD_00237	CDS	1359	hemL	5.4.3.8	COG0001	Glutamate-1-semialdehyde 2,1-aminomutase
JDBAEIFD_00238	CDS	999	hemB	4.2.1.24	COG0113	Delta-aminolevulinic acid dehydratase
JDBAEIFD_00239	CDS	975				hypothetical protein
JDBAEIFD_00240	CDS	981	hemC	2.5.1.61	COG0181	Porphobilinogen deaminase
JDBAEIFD_00241	CDS	1539	hemY	1.3.3.4	COG1232	Protoporphyrinogen oxidase
JDBAEIFD_00242	CDS	1008	hemE	4.1.1.37	COG0407	Uroporphyrinogen decarboxylase
JDBAEIFD_00243	CDS	1335	hemA	1.2.1.70	COG0373	Glutamyl-tRNA reductase
JDBAEIFD_00244	CDS	861				hypothetical protein
JDBAEIFD_00245	CDS	1470	purB	4.3.2.2	COG0015	Adenylosuccinate lyase
JDBAEIFD_00246	CDS	276				hypothetical protein
JDBAEIFD_00247	CDS	921	oxyR			Hydrogen peroxide-inducible genes activator
JDBAEIFD_00248	CDS	957				hypothetical protein
JDBAEIFD_00249	CDS	243				hypothetical protein
JDBAEIFD_00250	CDS	1551				hypothetical protein
JDBAEIFD_00251	CDS	384				hypothetical protein
JDBAEIFD_00252	CDS	1068	pat	2.6.1.-	COG0079	Putative phenylalanine aminotransferase
JDBAEIFD_00253	CDS	501				hypothetical protein
JDBAEIFD_00254	CDS	1143	bkdA_1	1.2.4.4	COG1071	3-methyl-2-oxobutanoate dehydrogenase subunit alpha
JDBAEIFD_00255	CDS	1038	bkdB_1	1.2.4.4	COG0022	3-methyl-2-oxobutanoate dehydrogenase subunit beta
JDBAEIFD_00256	CDS	1608				hypothetical protein
JDBAEIFD_00257	CDS	453				hypothetical protein
JDBAEIFD_00258	CDS	525	petC_1	7.1.1.6		Cytochrome b6-f complex iron-sulfur subunit
JDBAEIFD_00259	CDS	1821	mdtD_1			Putative multidrug resistance protein MdtD
JDBAEIFD_00260	CDS	831				hypothetical protein
JDBAEIFD_00261	CDS	2232				hypothetical protein
JDBAEIFD_00262	CDS	2133				hypothetical protein
JDBAEIFD_00263	CDS	993				hypothetical protein
JDBAEIFD_00264	CDS	2163	dpp5_1	3.4.14.-	COG1506	Dipeptidyl-peptidase 5
JDBAEIFD_00265	CDS	339				hypothetical protein
JDBAEIFD_00266	CDS	720				hypothetical protein
JDBAEIFD_00267	CDS	915				hypothetical protein
JDBAEIFD_00268	CDS	1059				hypothetical protein
JDBAEIFD_00269	CDS	216				hypothetical protein
JDBAEIFD_00270	CDS	1446				hypothetical protein
JDBAEIFD_00271	CDS	1920	resA_1			Thiol-disulfide oxidoreductase ResA
JDBAEIFD_00272	CDS	1068		1.14.99.54		Lytic cellulose monooxygenase
JDBAEIFD_00273	CDS	822				hypothetical protein
JDBAEIFD_00274	CDS	1053				hypothetical protein
JDBAEIFD_00275	CDS	1158	rlmL	2.1.1.264		Ribosomal RNA large subunit methyltransferase K/L
JDBAEIFD_00276	CDS	606				hypothetical protein
JDBAEIFD_00277	CDS	2064				hypothetical protein
JDBAEIFD_00278	CDS	1281				hypothetical protein
JDBAEIFD_00279	CDS	138				hypothetical protein
JDBAEIFD_00280	CDS	393	ridA	3.5.99.10	COG0251	2-iminobutanoate/2-iminopropanoate deaminase
JDBAEIFD_00281	CDS	375				hypothetical protein
JDBAEIFD_00282	CDS	453			COG1846	putative HTH-type transcriptional regulator
JDBAEIFD_00283	CDS	663				hypothetical protein
JDBAEIFD_00284	CDS	876		7.6.2.-	COG1131	Multidrug efflux system ATP-binding protein
JDBAEIFD_00285	CDS	420	ytrA_1		COG1725	HTH-type transcriptional repressor YtrA
JDBAEIFD_00286	CDS	1524		1.2.1.69	COG1012	Fluoroacetaldehyde dehydrogenase
JDBAEIFD_00287	CDS	390				hypothetical protein
JDBAEIFD_00288	CDS	573				hypothetical protein
JDBAEIFD_00289	CDS	1095				hypothetical protein
JDBAEIFD_00290	CDS	2394	uvrA_1		COG0178	UvrABC system protein A
JDBAEIFD_00291	CDS	408				hypothetical protein
JDBAEIFD_00292	CDS	471	rhaR_1			HTH-type transcriptional activator RhaR
JDBAEIFD_00293	CDS	915			COG1305	putative protein
JDBAEIFD_00294	CDS	2610			COG2307	putative protein
JDBAEIFD_00295	CDS	1965		3.2.1.28	COG3387	Trehalase
JDBAEIFD_00296	CDS	1386		4.1.1.105	COG0076	Tryptophan decarboxylase
JDBAEIFD_00297	CDS	1797	caeB_1	3.1.1.-		Carboxylesterase B
JDBAEIFD_00298	CDS	369				hypothetical protein
JDBAEIFD_00299	CDS	348				hypothetical protein
JDBAEIFD_00300	CDS	543				hypothetical protein
JDBAEIFD_00301	CDS	897				hypothetical protein
JDBAEIFD_00302	CDS	1104	phnW	2.6.1.37		2-aminoethylphosphonate--pyruvate transaminase
JDBAEIFD_00303	CDS	798				hypothetical protein
JDBAEIFD_00304	CDS	900				hypothetical protein
JDBAEIFD_00305	CDS	783				hypothetical protein
JDBAEIFD_00306	CDS	771				hypothetical protein
JDBAEIFD_00307	CDS	939	btuD_2	7.6.2.8		Vitamin B12 import ATP-binding protein BtuD
JDBAEIFD_00308	CDS	771				hypothetical protein
JDBAEIFD_00309	CDS	870				hypothetical protein
JDBAEIFD_00310	CDS	1296	metZ_1	2.5.1.-		O-succinylhomoserine sulfhydrylase
JDBAEIFD_00311	CDS	1218				hypothetical protein
JDBAEIFD_00312	CDS	1011	cbs_1	4.2.1.22	COG0031	Putative cystathionine beta-synthase
JDBAEIFD_00313	CDS	651	trmR_1	2.1.1.-		tRNA 5-hydroxyuridine methyltransferase
JDBAEIFD_00314	CDS	774				hypothetical protein
JDBAEIFD_00315	tRNA	73				tRNA-Gly(ccc)
JDBAEIFD_00316	CDS	603		2.3.-.-	COG0454	Putative acetyltransferase OgpAT
JDBAEIFD_00317	CDS	4347				hypothetical protein
JDBAEIFD_00318	CDS	1002	galM	5.1.3.3	COG2017	Aldose 1-epimerase
JDBAEIFD_00319	CDS	2469	cbpA	2.4.1.20	COG3459	Cellobiose phosphorylase
JDBAEIFD_00320	CDS	633	dcd	3.5.4.30	COG0717	dCTP deaminase, dUMP-forming
JDBAEIFD_00321	CDS	1146				hypothetical protein
JDBAEIFD_00322	CDS	564	act	3.-.-.-		Methanol dehydrogenase activator
JDBAEIFD_00323	CDS	1941			COG1132	putative ABC transporter ATP-binding protein
JDBAEIFD_00324	CDS	498				hypothetical protein
JDBAEIFD_00325	CDS	1398	dap	3.4.11.19		D-aminopeptidase
JDBAEIFD_00326	CDS	798				hypothetical protein
JDBAEIFD_00327	CDS	2241				hypothetical protein
JDBAEIFD_00328	CDS	3024	ndhB	7.1.1.-		NAD(P)H-quinone oxidoreductase subunit 2, chloroplastic
JDBAEIFD_00329	CDS	504				hypothetical protein
JDBAEIFD_00330	CDS	1575	mrpD		COG0651	Na(+)/H(+) antiporter subunit D
JDBAEIFD_00331	CDS	546				hypothetical protein
JDBAEIFD_00332	CDS	390				hypothetical protein
JDBAEIFD_00333	CDS	438				hypothetical protein
JDBAEIFD_00334	CDS	1503				hypothetical protein
JDBAEIFD_00335	CDS	276				hypothetical protein
JDBAEIFD_00336	CDS	1086	thiB		COG4143	Thiamine-binding periplasmic protein
JDBAEIFD_00337	CDS	1701				hypothetical protein
JDBAEIFD_00338	CDS	1071	btuD_3	7.6.2.8		Vitamin B12 import ATP-binding protein BtuD
JDBAEIFD_00339	CDS	771				hypothetical protein
JDBAEIFD_00340	CDS	1095				hypothetical protein
JDBAEIFD_00341	CDS	618				hypothetical protein
JDBAEIFD_00342	CDS	1260	mntH		COG1914	Divalent metal cation transporter MntH
JDBAEIFD_00343	CDS	939				hypothetical protein
JDBAEIFD_00344	CDS	1296				hypothetical protein
JDBAEIFD_00345	CDS	489				hypothetical protein
JDBAEIFD_00346	CDS	357				hypothetical protein
JDBAEIFD_00347	CDS	2214				hypothetical protein
JDBAEIFD_00348	CDS	675				hypothetical protein
JDBAEIFD_00349	CDS	942				hypothetical protein
JDBAEIFD_00350	CDS	450				hypothetical protein
JDBAEIFD_00351	CDS	1131				hypothetical protein
JDBAEIFD_00352	CDS	1314				hypothetical protein
JDBAEIFD_00353	CDS	1257	entS_1			Enterobactin exporter EntS
JDBAEIFD_00354	CDS	741				hypothetical protein
JDBAEIFD_00355	CDS	225				hypothetical protein
JDBAEIFD_00356	CDS	453				hypothetical protein
JDBAEIFD_00357	CDS	372				hypothetical protein
JDBAEIFD_00358	CDS	225				hypothetical protein
JDBAEIFD_00359	CDS	765				hypothetical protein
JDBAEIFD_00360	CDS	1920	prlC	3.4.24.70	COG0339	Oligopeptidase A
JDBAEIFD_00361	CDS	783				hypothetical protein
JDBAEIFD_00362	CDS	483				hypothetical protein
JDBAEIFD_00363	CDS	828				hypothetical protein
JDBAEIFD_00364	CDS	588				hypothetical protein
JDBAEIFD_00365	CDS	1458				hypothetical protein
JDBAEIFD_00366	CDS	2595				hypothetical protein
JDBAEIFD_00367	CDS	750				hypothetical protein
JDBAEIFD_00368	CDS	366	kmtR		COG0640	HTH-type transcriptional regulator KmtR
JDBAEIFD_00369	CDS	1260				hypothetical protein
JDBAEIFD_00370	CDS	165				hypothetical protein
JDBAEIFD_00371	CDS	864		3.1.1.101		Poly(ethylene terephthalate) hydrolase
JDBAEIFD_00372	CDS	1362	entS_2			Enterobactin exporter EntS
JDBAEIFD_00373	CDS	603				hypothetical protein
JDBAEIFD_00374	CDS	252				hypothetical protein
JDBAEIFD_00375	CDS	498				hypothetical protein
JDBAEIFD_00376	CDS	1938	xynD			Bifunctional xylanase/deacetylase
JDBAEIFD_00377	CDS	522				hypothetical protein
JDBAEIFD_00378	CDS	1704				hypothetical protein
JDBAEIFD_00379	CDS	1074		1.1.1.1	COG1063	putative zinc-binding alcohol dehydrogenase
JDBAEIFD_00380	CDS	837	egtC	3.5.1.118	COG0121	Gamma-glutamyl-hercynylcysteine sulfoxide hydrolase
JDBAEIFD_00381	CDS	606		1.6.5.7		2-hydroxy-1,4-benzoquinone reductase
JDBAEIFD_00382	CDS	636				hypothetical protein
JDBAEIFD_00383	CDS	231				hypothetical protein
JDBAEIFD_00384	CDS	765				hypothetical protein
JDBAEIFD_00385	CDS	261				hypothetical protein
JDBAEIFD_00386	CDS	2265	cstA		COG1966	Peptide transporter CstA
JDBAEIFD_00387	CDS	327				hypothetical protein
JDBAEIFD_00388	CDS	603	maa	2.3.1.79	COG0110	Maltose O-acetyltransferase
JDBAEIFD_00389	CDS	594	rcdA		COG3226	HTH-type transcriptional regulator RcdA
JDBAEIFD_00390	CDS	630				hypothetical protein
JDBAEIFD_00391	CDS	675				hypothetical protein
JDBAEIFD_00392	CDS	798				hypothetical protein
JDBAEIFD_00393	CDS	603				hypothetical protein
JDBAEIFD_00394	CDS	1068				hypothetical protein
JDBAEIFD_00395	CDS	684				hypothetical protein
JDBAEIFD_00396	CDS	471				hypothetical protein
JDBAEIFD_00397	CDS	642				hypothetical protein
JDBAEIFD_00398	CDS	435				hypothetical protein
JDBAEIFD_00399	CDS	1272				hypothetical protein
JDBAEIFD_00400	CDS	369				hypothetical protein
JDBAEIFD_00401	CDS	969				hypothetical protein
JDBAEIFD_00402	CDS	870				hypothetical protein
JDBAEIFD_00403	CDS	924	hhoB			Putative serine protease HhoB
JDBAEIFD_00404	CDS	1212				hypothetical protein
JDBAEIFD_00405	CDS	1302				hypothetical protein
JDBAEIFD_00406	CDS	792				hypothetical protein
JDBAEIFD_00407	CDS	579				hypothetical protein
JDBAEIFD_00408	CDS	642				hypothetical protein
JDBAEIFD_00409	CDS	465				hypothetical protein
JDBAEIFD_00410	CDS	435	ohrB		COG1764	Organic hydroperoxide resistance protein OhrB
JDBAEIFD_00411	CDS	894	lgt_1	2.5.1.145	COG0682	Phosphatidylglycerol--prolipoprotein diacylglyceryl transferase
JDBAEIFD_00412	CDS	717				hypothetical protein
JDBAEIFD_00413	CDS	603				hypothetical protein
JDBAEIFD_00414	CDS	1290	ppsA_1	2.7.9.2	COG0574	Phosphoenolpyruvate synthase
JDBAEIFD_00415	CDS	405				hypothetical protein
JDBAEIFD_00416	CDS	633				hypothetical protein
JDBAEIFD_00417	CDS	1233				hypothetical protein
JDBAEIFD_00418	CDS	1671				hypothetical protein
JDBAEIFD_00419	CDS	1245				hypothetical protein
JDBAEIFD_00420	CDS	984				hypothetical protein
JDBAEIFD_00421	CDS	1203				hypothetical protein
JDBAEIFD_00422	CDS	903				hypothetical protein
JDBAEIFD_00423	CDS	723		2.1.1.156		Glycine/sarcosine N-methyltransferase
JDBAEIFD_00424	CDS	927	bcrA_1			Bacitracin transport ATP-binding protein BcrA
JDBAEIFD_00425	CDS	882				hypothetical protein
JDBAEIFD_00426	CDS	843				hypothetical protein
JDBAEIFD_00427	CDS	1494				hypothetical protein
JDBAEIFD_00428	CDS	681	degU_1		COG2197	Transcriptional regulatory protein DegU
JDBAEIFD_00429	CDS	948				hypothetical protein
JDBAEIFD_00430	CDS	963	ephA_1	3.3.2.10		Epoxide hydrolase A
JDBAEIFD_00431	CDS	717	COQ5_1	2.1.1.163		2-methoxy-6-polyprenyl-1,4-benzoquinol methylase, mitochondrial
JDBAEIFD_00432	CDS	1098				hypothetical protein
JDBAEIFD_00433	CDS	402				hypothetical protein
JDBAEIFD_00434	CDS	471				hypothetical protein
JDBAEIFD_00435	CDS	345				hypothetical protein
JDBAEIFD_00436	CDS	939				hypothetical protein
JDBAEIFD_00437	CDS	753	cypM	2.1.1.301		Cypemycin N-terminal methyltransferase
JDBAEIFD_00438	CDS	1248				hypothetical protein
JDBAEIFD_00439	CDS	1686				hypothetical protein
JDBAEIFD_00440	CDS	402				hypothetical protein
JDBAEIFD_00441	CDS	528				hypothetical protein
JDBAEIFD_00442	CDS	882		3.3.2.10		Soluble epoxide hydrolase
JDBAEIFD_00443	CDS	513				hypothetical protein
JDBAEIFD_00444	CDS	483	mshD_1	2.3.1.189		Mycothiol acetyltransferase
JDBAEIFD_00445	CDS	1125				hypothetical protein
JDBAEIFD_00446	CDS	648	hxpA	3.1.3.22	COG0637	Hexitol phosphatase A
JDBAEIFD_00447	CDS	408				hypothetical protein
JDBAEIFD_00448	CDS	450				hypothetical protein
JDBAEIFD_00449	CDS	1284				hypothetical protein
JDBAEIFD_00450	CDS	459				hypothetical protein
JDBAEIFD_00451	CDS	969	yajO_1	1.1.-.-	COG0667	1-deoxyxylulose-5-phosphate synthase YajO
JDBAEIFD_00452	CDS	576		2.3.1.-		Putative acetyltransferase
JDBAEIFD_00453	CDS	741				hypothetical protein
JDBAEIFD_00454	CDS	693				IS481 family transposase ISMysp6
JDBAEIFD_00455	CDS	1023		1.1.1.1	COG1063	putative zinc-binding alcohol dehydrogenase
JDBAEIFD_00456	CDS	399				hypothetical protein
JDBAEIFD_00457	CDS	1863	dnaK		COG0443	Chaperone protein DnaK
JDBAEIFD_00458	CDS	645	grpE		COG0576	Protein GrpE
JDBAEIFD_00459	CDS	987	dnaJ		COG0484	Chaperone protein DnaJ
JDBAEIFD_00460	CDS	417				hypothetical protein
JDBAEIFD_00461	CDS	1464	xylB_1	2.7.1.17		Xylulose kinase
JDBAEIFD_00462	CDS	801				hypothetical protein
JDBAEIFD_00463	CDS	303				hypothetical protein
JDBAEIFD_00464	CDS	1734	tcrY	2.7.13.3		putative sensor histidine kinase TcrY
JDBAEIFD_00465	CDS	735	tcrX_1		COG0745	putative transcriptional regulatory protein TcrX
JDBAEIFD_00466	CDS	684				hypothetical protein
JDBAEIFD_00467	CDS	2529	nagZ_1	3.2.1.52		Beta-hexosaminidase
JDBAEIFD_00468	CDS	1683				hypothetical protein
JDBAEIFD_00469	CDS	1185	btuD_4	7.6.2.8		Vitamin B12 import ATP-binding protein BtuD
JDBAEIFD_00470	CDS	981	gsiC		COG0601	Glutathione transport system permease protein GsiC
JDBAEIFD_00471	CDS	996	oppC_1		COG1173	Oligopeptide transport system permease protein OppC
JDBAEIFD_00472	CDS	1089	oppD		COG0444	Oligopeptide transport ATP-binding protein OppD
JDBAEIFD_00473	CDS	1257				hypothetical protein
JDBAEIFD_00474	CDS	366				hypothetical protein
JDBAEIFD_00475	CDS	651				hypothetical protein
JDBAEIFD_00476	CDS	738				hypothetical protein
JDBAEIFD_00477	CDS	333				hypothetical protein
JDBAEIFD_00478	CDS	972				hypothetical protein
JDBAEIFD_00479	CDS	2751	topA	5.6.2.1	COG0550	DNA topoisomerase 1
JDBAEIFD_00480	CDS	1005	iolU_1	1.1.1.371	COG0673	scyllo-inositol 2-dehydrogenase (NADP(+)) IolU
JDBAEIFD_00481	CDS	693	tmk	2.7.4.9	COG0125	Thymidylate kinase
JDBAEIFD_00482	CDS	1137				hypothetical protein
JDBAEIFD_00483	CDS	555	yyaP_1		COG0262	putative protein YyaP
JDBAEIFD_00484	CDS	1560	caeB_2	3.1.1.-		Carboxylesterase B
JDBAEIFD_00485	CDS	4074				hypothetical protein
JDBAEIFD_00486	CDS	234				hypothetical protein
JDBAEIFD_00487	tRNA	76				tRNA-Thr(cgt)
JDBAEIFD_00488	CDS	327				hypothetical protein
JDBAEIFD_00489	CDS	1077				hypothetical protein
JDBAEIFD_00490	CDS	249				hypothetical protein
JDBAEIFD_00491	CDS	324	trxA_1			Thioredoxin
JDBAEIFD_00492	CDS	987	trxB_1	1.8.1.9	COG0492	Thioredoxin reductase
JDBAEIFD_00493	CDS	399	arsC2_1	2.8.4.2	COG0394	Arsenate-mycothiol transferase ArsC2
JDBAEIFD_00494	CDS	840	aqpZ_1			Aquaporin Z
JDBAEIFD_00495	CDS	2082				hypothetical protein
JDBAEIFD_00496	CDS	1233				hypothetical protein
JDBAEIFD_00497	CDS	1320				hypothetical protein
JDBAEIFD_00498	CDS	1179	rtcB	6.5.1.-	COG1690	RNA-splicing ligase RtcB
JDBAEIFD_00499	CDS	693				hypothetical protein
JDBAEIFD_00500	CDS	1014				hypothetical protein
JDBAEIFD_00501	CDS	1152				hypothetical protein
JDBAEIFD_00502	CDS	669	liaR_1		COG2197	Transcriptional regulatory protein LiaR
JDBAEIFD_00503	CDS	1233				hypothetical protein
JDBAEIFD_00504	CDS	1005	oatA	2.3.1.-		O-acetyltransferase OatA
JDBAEIFD_00505	CDS	972	ddl_1	6.3.2.4		D-alanine--D-alanine ligase
JDBAEIFD_00506	CDS	1149	alr_1	5.1.1.1	COG0787	Alanine racemase
JDBAEIFD_00507	CDS	621	ddpX	3.4.13.22		D-alanyl-D-alanine dipeptidase
JDBAEIFD_00508	CDS	1437	stp_1			Multidrug resistance protein Stp
JDBAEIFD_00509	CDS	1071	ligD_1		COG1793	Multifunctional non-homologous end joining protein LigD
JDBAEIFD_00510	CDS	2898	malT_2			HTH-type transcriptional regulator MalT
JDBAEIFD_00511	CDS	219				hypothetical protein
JDBAEIFD_00512	CDS	378				hypothetical protein
JDBAEIFD_00513	CDS	414				hypothetical protein
JDBAEIFD_00514	CDS	1497				hypothetical protein
JDBAEIFD_00515	CDS	2847	cas3	3.1.-.-		CRISPR-associated nuclease/helicase Cas3
JDBAEIFD_00516	CDS	1641	cse1			CRISPR-associated protein CasA/Cse1
JDBAEIFD_00517	CDS	651				hypothetical protein
JDBAEIFD_00518	CDS	1158	casC			CRISPR system Cascade subunit CasC
JDBAEIFD_00519	CDS	726				hypothetical protein
JDBAEIFD_00520	CDS	693	cse3	3.1.-.-		CRISPR-associated endoribonuclease Cse3
JDBAEIFD_00521	CDS	954	ygbT	3.1.-.-	COG1518	CRISPR-associated endonuclease Cas1
JDBAEIFD_00522	CDS	189				hypothetical protein

## Sheet: C. biazotea
locus_tag	ftype	length_bp	gene	EC_number	COG	product
KFADANDD_00001	CDS	426	ftsL_1			Cell division protein FtsL
KFADANDD_00002	CDS	504				hypothetical protein
KFADANDD_00003	CDS	963	ppx2	3.6.1.11	COG0248	Exopolyphosphatase 2
KFADANDD_00004	CDS	330				hypothetical protein
KFADANDD_00005	CDS	267				hypothetical protein
KFADANDD_00006	CDS	282				hypothetical protein
KFADANDD_00007	CDS	2601	clpB		COG0542	Chaperone protein ClpB
KFADANDD_00008	CDS	1050	iolU_1	1.1.1.371	COG0673	scyllo-inositol 2-dehydrogenase (NADP(+)) IolU
KFADANDD_00009	CDS	696				hypothetical protein
KFADANDD_00010	CDS	459				hypothetical protein
KFADANDD_00011	CDS	1260				hypothetical protein
KFADANDD_00012	CDS	792	xthA	3.1.11.2	COG0708	Exodeoxyribonuclease III
KFADANDD_00013	CDS	756	fabG_1	1.1.1.100		3-oxoacyl-[acyl-carrier-protein] reductase FabG
KFADANDD_00014	CDS	189				hypothetical protein
KFADANDD_00015	CDS	810				hypothetical protein
KFADANDD_00016	CDS	738				hypothetical protein
KFADANDD_00017	CDS	1311	narK_1		COG2223	Nitrate/nitrite transporter NarK
KFADANDD_00018	CDS	3768	narG_1	1.7.5.1	COG5013	Nitrate reductase alpha subunit
KFADANDD_00019	CDS	1671	narY_1	1.7.5.1	COG1140	Respiratory nitrate reductase 2 beta chain
KFADANDD_00020	CDS	681				hypothetical protein
KFADANDD_00021	CDS	756	narX_1		COG2180	Nitrate reductase-like protein NarX
KFADANDD_00022	CDS	309				hypothetical protein
KFADANDD_00023	CDS	1113				hypothetical protein
KFADANDD_00024	CDS	375	hslR		COG1188	Heat shock protein 15
KFADANDD_00025	CDS	333				hypothetical protein
KFADANDD_00026	CDS	879				hypothetical protein
KFADANDD_00027	CDS	996				hypothetical protein
KFADANDD_00028	CDS	228				hypothetical protein
KFADANDD_00029	CDS	678	liaR_1		COG2197	Transcriptional regulatory protein LiaR
KFADANDD_00030	CDS	1263				hypothetical protein
KFADANDD_00031	CDS	387				hypothetical protein
KFADANDD_00032	CDS	744	COQ5_1	2.1.1.163		2-methoxy-6-polyprenyl-1,4-benzoquinol methylase, mitochondrial
KFADANDD_00033	CDS	1101				hypothetical protein
KFADANDD_00034	CDS	822	COQ5_2	2.1.1.163		2-methoxy-6-polyprenyl-1,4-benzoquinol methylase, mitochondrial
KFADANDD_00035	CDS	810				hypothetical protein
KFADANDD_00036	CDS	1515	gltX	6.1.1.17	COG0008	Glutamate--tRNA ligase
KFADANDD_00037	CDS	765	gph_1	3.1.3.18		Phosphoglycolate phosphatase
KFADANDD_00038	CDS	738		2.1.1.-	COG0500	putative methyltransferase
KFADANDD_00039	CDS	804	hisN_1	3.1.3.15	COG0483	Histidinol-phosphatase
KFADANDD_00040	CDS	1086	rsgA_1	3.6.1.-	COG1162	Small ribosomal subunit biogenesis GTPase RsgA
KFADANDD_00041	CDS	1335	aroA	2.5.1.19	COG0128	3-phosphoshikimate 1-carboxyvinyltransferase
KFADANDD_00042	CDS	294				hypothetical protein
KFADANDD_00043	CDS	333				hypothetical protein
KFADANDD_00044	CDS	168				hypothetical protein
KFADANDD_00045	CDS	360				hypothetical protein
KFADANDD_00046	CDS	441				hypothetical protein
KFADANDD_00047	CDS	1230	mntH_1		COG1914	Divalent metal cation transporter MntH
KFADANDD_00048	CDS	465				hypothetical protein
KFADANDD_00049	CDS	225				hypothetical protein
KFADANDD_00050	CDS	1200		1.1.1.1	COG1063	putative zinc-binding alcohol dehydrogenase
KFADANDD_00051	CDS	1050				hypothetical protein
KFADANDD_00052	CDS	531				hypothetical protein
KFADANDD_00053	CDS	852				hypothetical protein
KFADANDD_00054	CDS	438				hypothetical protein
KFADANDD_00055	CDS	1431	nhaA_1		COG3004	Na(+)/H(+) antiporter NhaA
KFADANDD_00056	CDS	849	ppk2	2.7.4.-	COG2326	Polyphosphate:GDP phosphotransferase
KFADANDD_00057	CDS	405				hypothetical protein
KFADANDD_00058	CDS	837	modA		COG0725	Molybdate-binding protein ModA
KFADANDD_00059	CDS	846				hypothetical protein
KFADANDD_00060	CDS	441				hypothetical protein
KFADANDD_00061	CDS	351				Protein
KFADANDD_00062	CDS	1191	garK	2.7.1.165	COG1929	Glycerate 2-kinase
KFADANDD_00063	CDS	1203	nadA	2.5.1.72		Quinolinate synthase A
KFADANDD_00064	CDS	600	inhA_1	4.2.1.103		Isonitrile hydratase
KFADANDD_00065	CDS	534				hypothetical protein
KFADANDD_00066	CDS	1440	dapE_1	3.5.1.18		Succinyl-diaminopimelate desuccinylase
KFADANDD_00067	CDS	570				putative protein
KFADANDD_00068	CDS	1011	gpr_1	1.1.1.-	COG0667	L-glyceraldehyde 3-phosphate reductase
KFADANDD_00069	CDS	681				hypothetical protein
KFADANDD_00070	CDS	180				hypothetical protein
KFADANDD_00071	CDS	1458	norG		COG1167	HTH-type transcriptional regulator NorG
KFADANDD_00072	CDS	213				hypothetical protein
KFADANDD_00073	CDS	1074	pyrD	1.3.5.2	COG0167	Dihydroorotate dehydrogenase (quinone)
KFADANDD_00074	CDS	465				hypothetical protein
KFADANDD_00075	CDS	354				hypothetical protein
KFADANDD_00076	CDS	1485	pepA_1	3.4.11.1	COG0260	putative cytosol aminopeptidase
KFADANDD_00077	CDS	339				hypothetical protein
KFADANDD_00078	CDS	1386	pdhD	1.8.1.4		Dihydrolipoyl dehydrogenase
KFADANDD_00079	CDS	1686				hypothetical protein
KFADANDD_00080	CDS	2541	nagZ_1	3.2.1.52		Beta-hexosaminidase
KFADANDD_00081	CDS	687				hypothetical protein
KFADANDD_00082	CDS	735	tcrX_1		COG0745	putative transcriptional regulatory protein TcrX
KFADANDD_00083	CDS	1596	tcrY	2.7.13.3		putative sensor histidine kinase TcrY
KFADANDD_00084	CDS	105				hypothetical protein
KFADANDD_00085	CDS	1518	fucK	2.7.1.51	COG1070	L-fuculokinase
KFADANDD_00086	CDS	1500				hypothetical protein
KFADANDD_00087	CDS	1494				hypothetical protein
KFADANDD_00088	CDS	1491				hypothetical protein
KFADANDD_00089	CDS	426				hypothetical protein
KFADANDD_00090	CDS	984	cbpA_1		COG2214	Curved DNA-binding protein
KFADANDD_00091	CDS	654	grpE		COG0576	Protein GrpE
KFADANDD_00092	CDS	1860	dnaK		COG0443	Chaperone protein DnaK
KFADANDD_00093	CDS	1116				hypothetical protein
KFADANDD_00094	CDS	516				hypothetical protein
KFADANDD_00095	CDS	483	mshD_1	2.3.1.189		Mycothiol acetyltransferase
KFADANDD_00096	CDS	1167				hypothetical protein
KFADANDD_00097	CDS	702	pspB_1	3.1.3.3	COG0406	Putative phosphoserine phosphatase 2
KFADANDD_00098	CDS	315				hypothetical protein
KFADANDD_00099	CDS	831				hypothetical protein
KFADANDD_00100	CDS	1188				hypothetical protein
KFADANDD_00101	CDS	1446				hypothetical protein
KFADANDD_00102	CDS	543				hypothetical protein
KFADANDD_00103	CDS	828				hypothetical protein
KFADANDD_00104	CDS	342				hypothetical protein
KFADANDD_00105	CDS	942				hypothetical protein
KFADANDD_00106	CDS	582				hypothetical protein
KFADANDD_00107	CDS	1620				hypothetical protein
KFADANDD_00108	CDS	360				hypothetical protein
KFADANDD_00109	CDS	1380				hypothetical protein
KFADANDD_00110	CDS	999	ephA	3.3.2.10		Epoxide hydrolase A
KFADANDD_00111	CDS	930				hypothetical protein
KFADANDD_00112	CDS	1197				hypothetical protein
KFADANDD_00113	CDS	837	bpoA2	1.11.1.-		Non-haem bromoperoxidase BPO-A2
KFADANDD_00114	CDS	579				hypothetical protein
KFADANDD_00115	CDS	273				hypothetical protein
KFADANDD_00116	CDS	402		3.1.-.-	COG3742	Ribonuclease VapC42
KFADANDD_00117	CDS	375				hypothetical protein
KFADANDD_00118	CDS	870	lgt_1	2.5.1.145	COG0682	Phosphatidylglycerol--prolipoprotein diacylglyceryl transferase
KFADANDD_00119	CDS	579				hypothetical protein
KFADANDD_00120	CDS	792				hypothetical protein
KFADANDD_00121	CDS	444				hypothetical protein
KFADANDD_00122	CDS	723				hypothetical protein
KFADANDD_00123	CDS	396	ridA	3.5.99.10	COG0251	2-iminobutanoate/2-iminopropanoate deaminase
KFADANDD_00124	CDS	870				hypothetical protein
KFADANDD_00125	CDS	1521				hypothetical protein
KFADANDD_00126	CDS	1266				hypothetical protein
KFADANDD_00127	CDS	1002				hypothetical protein
KFADANDD_00128	CDS	645				hypothetical protein
KFADANDD_00129	CDS	435				hypothetical protein
KFADANDD_00130	CDS	642				hypothetical protein
KFADANDD_00131	CDS	603				hypothetical protein
KFADANDD_00132	CDS	1041		1.1.1.1	COG1063	putative zinc-binding alcohol dehydrogenase
KFADANDD_00133	CDS	885				hypothetical protein
KFADANDD_00134	CDS	585		2.3.1.-		Putative acetyltransferase
KFADANDD_00135	CDS	897				hypothetical protein
KFADANDD_00136	CDS	1842		3.2.1.-		Beta-xylosidase
KFADANDD_00137	CDS	1524	comM		COG0606	Competence protein ComM
KFADANDD_00138	CDS	357				hypothetical protein
KFADANDD_00139	CDS	324				putative protein
KFADANDD_00140	CDS	834	rnhB			Ribonuclease HII
KFADANDD_00141	CDS	840	lepB	3.4.21.89	COG0681	Signal peptidase I
KFADANDD_00142	CDS	363	rplS		COG0335	50S ribosomal protein L19
KFADANDD_00143	CDS	843	trmD	2.1.1.228	COG0336	tRNA (guanine-N(1)-)-methyltransferase
KFADANDD_00144	CDS	561	rimM		COG0806	Ribosome maturation factor RimM
KFADANDD_00145	CDS	240				hypothetical protein
KFADANDD_00146	CDS	429	rpsP		COG0228	30S ribosomal protein S16
KFADANDD_00147	CDS	1116			COG1228	putative protein
KFADANDD_00148	CDS	1326	ffh		COG0541	Signal recognition particle protein
KFADANDD_00149	CDS	177				hypothetical protein
KFADANDD_00150	CDS	447				hypothetical protein
KFADANDD_00151	tRNA	73				tRNA-Gln(ctg)
KFADANDD_00152	tRNA	74				tRNA-Glu(ctc)
KFADANDD_00153	CDS	720	srpS			HTH-type transcriptional regulator SrpS
KFADANDD_00154	CDS	1455	leuC	4.2.1.33		3-isopropylmalate dehydratase large subunit
KFADANDD_00155	CDS	660	leuD	4.2.1.33	COG0066	3-isopropylmalate dehydratase small subunit
KFADANDD_00156	CDS	609	ihfB			Integration host factor subunit beta
KFADANDD_00157	CDS	1317	murAA	2.5.1.7	COG0766	UDP-N-acetylglucosamine 1-carboxyvinyltransferase 1
KFADANDD_00158	CDS	783				hypothetical protein
KFADANDD_00159	CDS	1044	gpsA	1.1.1.94	COG0240	Glycerol-3-phosphate dehydrogenase [NAD(P)+]
KFADANDD_00160	CDS	1179	metB_1	2.5.1.48	COG0626	Cystathionine gamma-synthase
KFADANDD_00161	CDS	1179	ddl_1	6.3.2.4	COG1181	D-alanine--D-alanine ligase
KFADANDD_00162	CDS	471				hypothetical protein
KFADANDD_00163	CDS	987	thiL	2.7.4.16	COG0611	Thiamine-monophosphate kinase
KFADANDD_00164	CDS	543	mshD_2	2.3.1.189		Mycothiol acetyltransferase
KFADANDD_00165	CDS	192	rpmB_1		COG0227	50S ribosomal protein L28
KFADANDD_00166	CDS	594				hypothetical protein
KFADANDD_00167	CDS	399	zur		COG0735	Zinc uptake regulation protein
KFADANDD_00168	CDS	282	hup		COG0776	DNA-binding protein HB1
KFADANDD_00169	CDS	1041	ycdX_1	3.1.3.-		phosphatase YcdX
KFADANDD_00170	CDS	1029	ku			Non-homologous end joining protein Ku
KFADANDD_00171	CDS	936	ligD_1		COG1793	Multifunctional non-homologous end joining DNA repair protein LigD
KFADANDD_00172	CDS	882	ligD_2		COG1793	Multifunctional non-homologous end joining protein LigD
KFADANDD_00173	CDS	573	dps	1.16.-.-	COG0783	DNA protection during starvation protein
KFADANDD_00174	CDS	1170				hypothetical protein
KFADANDD_00175	CDS	207				hypothetical protein
KFADANDD_00176	CDS	2808		3.2.1.-		Xyloglucanase
KFADANDD_00177	CDS	1482	mqo	1.1.5.4	COG0579	putative malate:quinone oxidoreductase
KFADANDD_00178	CDS	306				hypothetical protein
KFADANDD_00179	CDS	390				hypothetical protein
KFADANDD_00180	CDS	744	ogt_1	2.1.1.63		Methylated-DNA--protein-cysteine methyltransferase
KFADANDD_00181	CDS	486				hypothetical protein
KFADANDD_00182	CDS	1062				hypothetical protein
KFADANDD_00183	CDS	501				hypothetical protein
KFADANDD_00184	CDS	741	rslA		COG5662	Anti-sigma-L factor RslA
KFADANDD_00185	CDS	507	sigL		COG1595	ECF RNA polymerase sigma factor SigL
KFADANDD_00186	CDS	504				hypothetical protein
KFADANDD_00187	CDS	387				hypothetical protein
KFADANDD_00188	CDS	333				hypothetical protein
KFADANDD_00189	tRNA	75				tRNA-Pro(ggg)
KFADANDD_00190	CDS	261				hypothetical protein
KFADANDD_00191	CDS	1218	xerC_1			Tyrosine recombinase XerC
KFADANDD_00192	CDS	861				IS3 family transposase ISBli17
KFADANDD_00193	CDS	303				IS3 family transposase ISMsm7
KFADANDD_00194	CDS	399	merR1			Mercuric resistance operon regulatory protein
KFADANDD_00195	CDS	1371	merA_1	1.16.1.1		Mercuric reductase
KFADANDD_00196	CDS	306			COG2963	Insertion element IS6110 uncharacterized 12.0 kDa protein
KFADANDD_00197	CDS	645				hypothetical protein
KFADANDD_00198	CDS	225				hypothetical protein
KFADANDD_00199	CDS	387				hypothetical protein
KFADANDD_00200	CDS	3537	recD2	3.6.4.12		ATP-dependent RecD-like DNA helicase
KFADANDD_00201	CDS	723	etfB_1		COG2086	Electron transfer flavoprotein subunit beta
KFADANDD_00202	CDS	978	etfA_1		COG2025	Electron transfer flavoprotein subunit alpha
KFADANDD_00203	CDS	1350				hypothetical protein
KFADANDD_00204	CDS	1161	vgb	4.2.99.-		Virginiamycin B lyase
KFADANDD_00205	CDS	915				hypothetical protein
KFADANDD_00206	CDS	786				hypothetical protein
KFADANDD_00207	CDS	621				hypothetical protein
KFADANDD_00208	CDS	519				hypothetical protein
KFADANDD_00209	CDS	990				hypothetical protein
KFADANDD_00210	CDS	297				hypothetical protein
KFADANDD_00211	CDS	729	walR		COG0745	Transcriptional regulatory protein WalR
KFADANDD_00212	CDS	1107	sasA_1	2.7.-.-		Adaptive-response sensory-kinase SasA
KFADANDD_00213	CDS	150				hypothetical protein
KFADANDD_00214	CDS	579				hypothetical protein
KFADANDD_00215	CDS	2463	copA	7.2.2.8	COG2217	Copper-exporting P-type ATPase
KFADANDD_00216	CDS	225				hypothetical protein
KFADANDD_00217	CDS	933	pdxS	4.3.3.6	COG0214	Pyridoxal 5'-phosphate synthase subunit PdxS
KFADANDD_00218	CDS	654				hypothetical protein
KFADANDD_00219	CDS	1266	aspC_1	2.6.1.1	COG0436	Aspartate/prephenate aminotransferase
KFADANDD_00220	CDS	606	pdxT	4.3.3.6	COG0311	Pyridoxal 5'-phosphate synthase subunit PdxT
KFADANDD_00221	CDS	756			COG0217	putative transcriptional regulatory protein
KFADANDD_00222	CDS	567	ruvC	3.1.22.4	COG0817	Crossover junction endodeoxyribonuclease RuvC
KFADANDD_00223	CDS	618	ruvA	3.6.4.12	COG0632	Holliday junction ATP-dependent DNA helicase RuvA
KFADANDD_00224	CDS	1062	ruvB	3.6.4.12	COG2255	Holliday junction ATP-dependent DNA helicase RuvB
KFADANDD_00225	CDS	423				hypothetical protein
KFADANDD_00226	CDS	1896	secD		COG0342	Protein translocase subunit SecD
KFADANDD_00227	CDS	1086	secF		COG0341	Protein translocase subunit SecF
KFADANDD_00228	CDS	591	apt	2.4.2.7		Adenine phosphoribosyltransferase
KFADANDD_00229	CDS	2337	relA		COG0317	Bifunctional (p)ppGpp synthase/hydrolase RelA
KFADANDD_00230	CDS	666				hypothetical protein
KFADANDD_00231	tRNA	90				tRNA-Asp(gtc)
KFADANDD_00232	CDS	777				hypothetical protein
KFADANDD_00233	CDS	738		3.-.-.-		putative protein
KFADANDD_00234	CDS	1365	hisS	6.1.1.21	COG0124	Histidine--tRNA ligase
KFADANDD_00235	CDS	1227				hypothetical protein
KFADANDD_00236	CDS	825	cpo	1.11.1.10		Non-heme chloroperoxidase
KFADANDD_00237	CDS	1143	adhD	1.1.1.1	COG1062	Putative alcohol dehydrogenase D
KFADANDD_00238	CDS	756	fabG_2	1.1.1.100		3-oxoacyl-[acyl-carrier-protein] reductase FabG
KFADANDD_00239	CDS	456		4.2.1.17	COG2030	putative enoyl-CoA hydratase 1
KFADANDD_00240	CDS	1224	pcaF	2.3.1.174	COG0183	Beta-ketoadipyl-CoA thiolase
KFADANDD_00241	CDS	1200	mmgC	1.3.99.-	COG1960	Acyl-CoA dehydrogenase
KFADANDD_00242	CDS	765				hypothetical protein
KFADANDD_00243	CDS	408				hypothetical protein
KFADANDD_00244	CDS	1056				hypothetical protein
KFADANDD_00245	CDS	1206	bbsG	1.3.8.3		(R)-benzylsuccinyl-CoA dehydrogenase
KFADANDD_00246	CDS	1587	lcfB	6.2.1.3	COG0318	Long-chain-fatty-acid--CoA ligase
KFADANDD_00247	CDS	1275				hypothetical protein
KFADANDD_00248	CDS	1134				hypothetical protein
KFADANDD_00249	CDS	873	livH		COG0559	High-affinity branched-chain amino acid transport system permease protein LivH
KFADANDD_00250	CDS	720	livF_1		COG0410	High-affinity branched-chain amino acid transport ATP-binding protein LivF
KFADANDD_00251	CDS	876	lptB	3.6.3.-	COG1137	Lipopolysaccharide export system ATP-binding protein LptB
KFADANDD_00252	CDS	732	fabG3	1.1.1.53		3-alpha-(or 20-beta)-hydroxysteroid dehydrogenase
KFADANDD_00253	CDS	981	qorA_1	1.6.5.5	COG0604	Quinone oxidoreductase 1
KFADANDD_00254	CDS	591	kstR2			HTH-type transcriptional repressor KstR2
KFADANDD_00255	CDS	759	fabG_3	1.1.1.100		3-oxoacyl-[acyl-carrier-protein] reductase FabG
KFADANDD_00256	CDS	1029	yihR		COG2017	putative protein YihR
KFADANDD_00257	CDS	723				hypothetical protein
KFADANDD_00258	CDS	1842				hypothetical protein
KFADANDD_00259	CDS	789				hypothetical protein
KFADANDD_00260	CDS	639				hypothetical protein
KFADANDD_00261	CDS	1131	COQ3_1	2.1.1.222		Ubiquinone biosynthesis O-methyltransferase, mitochondrial
KFADANDD_00262	CDS	453				hypothetical protein
KFADANDD_00263	CDS	231				hypothetical protein
KFADANDD_00264	CDS	843	rlmB	2.1.1.185		23S rRNA (guanosine-2'-O-)-methyltransferase RlmB
KFADANDD_00265	CDS	561				hypothetical protein
KFADANDD_00266	CDS	1374				hypothetical protein
KFADANDD_00267	CDS	1263				hypothetical protein
KFADANDD_00268	CDS	2007		7.6.2.-	COG1132	Fatty acid ABC transporter ATP-binding/permease protein
KFADANDD_00269	CDS	1746			COG1132	putative ABC transporter ATP-binding protein
KFADANDD_00270	CDS	1185			COG0330	putative protein
KFADANDD_00271	CDS	474				hypothetical protein
KFADANDD_00272	CDS	789	ylmA	3.6.3.-	COG1119	putative ABC transporter ATP-binding protein YlmA
KFADANDD_00273	CDS	771				hypothetical protein
KFADANDD_00274	CDS	1227	glgM	2.4.1.342	COG0438	Alpha-maltose-1-phosphate synthase
KFADANDD_00275	CDS	1185	glgC	2.7.7.27	COG0448	Glucose-1-phosphate adenylyltransferase
KFADANDD_00276	CDS	720	serB2	3.1.3.3	COG0560	Phosphoserine phosphatase SerB2
KFADANDD_00277	CDS	534		3.1.3.-	COG2062	putative protein
KFADANDD_00278	CDS	771	inhA_2	1.3.1.9	COG0623	Enoyl-[acyl-carrier-protein] reductase [NADH]
KFADANDD_00279	CDS	744	fabG_4	1.1.1.100		3-oxoacyl-[acyl-carrier-protein] reductase FabG
KFADANDD_00280	CDS	342				hypothetical protein
KFADANDD_00281	CDS	246				hypothetical protein
KFADANDD_00282	CDS	933				hypothetical protein
KFADANDD_00283	CDS	1599	ybiT		COG0488	putative ABC transporter ATP-binding protein YbiT
KFADANDD_00284	CDS	648	bioY		COG1268	Biotin transporter BioY
KFADANDD_00285	CDS	720	bioM	3.6.3.-	COG1122	Biotin transport ATP-binding protein BioM
KFADANDD_00286	CDS	621	bioN		COG0619	Energy-coupling factor transporter transmembrane protein BioN
KFADANDD_00287	CDS	888				hypothetical protein
KFADANDD_00288	CDS	585				hypothetical protein
KFADANDD_00289	CDS	336				hypothetical protein
KFADANDD_00290	CDS	483	sufU	2.-.-.-	COG0822	Zinc-dependent sulfurtransferase SufU
KFADANDD_00291	CDS	1341	csd_1	2.8.1.7	COG0520	putative cysteine desulfurase
KFADANDD_00292	CDS	762	sufC		COG0396	Vegetative protein 296
KFADANDD_00293	CDS	333	nagAb			Naphthalene 1,2-dioxygenase/salicylate 5-hydroxylase systems, ferredoxin component
KFADANDD_00294	CDS	1299				hypothetical protein
KFADANDD_00295	CDS	1440				hypothetical protein
KFADANDD_00296	CDS	735				hypothetical protein
KFADANDD_00297	CDS	924	drrA_1	3.6.3.-		Daunorubicin/doxorubicin resistance ATP-binding protein DrrA
KFADANDD_00298	CDS	795				hypothetical protein
KFADANDD_00299	CDS	954	ctaA	1.3.-.-		Heme A synthase
KFADANDD_00300	CDS	1017	drrA_2	3.6.3.-		Daunorubicin/doxorubicin resistance ATP-binding protein DrrA
KFADANDD_00301	CDS	840	drrB_1			Daunorubicin/doxorubicin resistance ABC transporter permease protein DrrB
KFADANDD_00302	CDS	2586				hypothetical protein
KFADANDD_00303	CDS	723				hypothetical protein
KFADANDD_00304	CDS	2109				hypothetical protein
KFADANDD_00305	CDS	399	msrB	1.8.4.12	COG0229	Peptide methionine sulfoxide reductase MsrB
KFADANDD_00306	CDS	795				hypothetical protein
KFADANDD_00307	CDS	450				hypothetical protein
KFADANDD_00308	CDS	1641	bmr3_1			Multidrug resistance protein 3
KFADANDD_00309	CDS	504				hypothetical protein
KFADANDD_00310	CDS	1485	xylE			D-xylose-proton symporter
KFADANDD_00311	CDS	651				hypothetical protein
KFADANDD_00312	CDS	621				hypothetical protein
KFADANDD_00313	CDS	1008				hypothetical protein
KFADANDD_00314	CDS	984	mutT1	3.6.1.55	COG0406	putative 8-oxo-dGTP diphosphatase 1
KFADANDD_00315	CDS	2238	ppk	2.7.4.1	COG0855	Polyphosphate kinase
KFADANDD_00316	CDS	975	mshD_3	2.3.1.189	COG0456	Mycothiol acetyltransferase
KFADANDD_00317	CDS	1317				hypothetical protein
KFADANDD_00318	CDS	1422				hypothetical protein
KFADANDD_00319	CDS	2010	acsA	6.2.1.1	COG0365	Acetyl-coenzyme A synthetase
KFADANDD_00320	CDS	519				hypothetical protein
KFADANDD_00321	CDS	330				hypothetical protein
KFADANDD_00322	CDS	2412				hypothetical protein
KFADANDD_00323	CDS	1692				hypothetical protein
KFADANDD_00324	CDS	462				hypothetical protein
KFADANDD_00325	CDS	1470				hypothetical protein
KFADANDD_00326	CDS	369				hypothetical protein
KFADANDD_00327	CDS	885				hypothetical protein
KFADANDD_00328	CDS	744				hypothetical protein
KFADANDD_00329	CDS	1464				hypothetical protein
KFADANDD_00330	CDS	699	yknY_1	3.6.3.-	COG1136	putative ABC transporter ATP-binding protein YknY
KFADANDD_00331	CDS	1176	macB_1	3.6.3.-		Macrolide export ATP-binding/permease protein MacB
KFADANDD_00332	tRNA	84				tRNA-Leu(cag)
KFADANDD_00333	CDS	708				hypothetical protein
KFADANDD_00334	CDS	567	fhaB		COG1716	FHA domain-containing protein FhaB
KFADANDD_00335	CDS	1425	pstP	3.1.3.16	COG0631	PP2C-family Ser/Thr phosphatase
KFADANDD_00336	CDS	1473	rodA		COG0772	putative FtsW-like protein
KFADANDD_00337	CDS	1452	pbpA		COG0768	Penicillin-binding protein A
KFADANDD_00338	CDS	1311	pknD_1	2.7.11.1		Serine/threonine-protein kinase PknD
KFADANDD_00339	CDS	2001	pknB	2.7.11.1	COG0515	Serine/threonine-protein kinase PknB
KFADANDD_00340	CDS	624	trpG	4.1.3.27	COG0512	Anthranilate synthase component 2
KFADANDD_00341	CDS	159				hypothetical protein
KFADANDD_00342	CDS	846	srtE1	3.4.22.70	COG3764	Sortase SrtE1
KFADANDD_00343	CDS	867				hypothetical protein
KFADANDD_00344	CDS	249	crgA			Cell division protein CrgA
KFADANDD_00345	CDS	705				hypothetical protein
KFADANDD_00346	CDS	720	aarA	3.4.21.105	COG0705	Rhomboid protease AarA
KFADANDD_00347	CDS	540	cypB	5.2.1.8		Peptidyl-prolyl cis-trans isomerase B
KFADANDD_00348	CDS	990				hypothetical protein
KFADANDD_00349	CDS	3174				hypothetical protein
KFADANDD_00350	CDS	834				hypothetical protein
KFADANDD_00351	CDS	852				hypothetical protein
KFADANDD_00352	CDS	924	lnrL_1	3.6.3.-	COG1131	Linearmycin resistance ATP-binding protein LnrL
KFADANDD_00353	CDS	564				hypothetical protein
KFADANDD_00354	CDS	747				hypothetical protein
KFADANDD_00355	CDS	1161				hypothetical protein
KFADANDD_00356	CDS	1179				hypothetical protein
KFADANDD_00357	CDS	873				hypothetical protein
KFADANDD_00358	CDS	1026				hypothetical protein
KFADANDD_00359	tRNA	76				tRNA-Ala(tgc)
KFADANDD_00360	CDS	120				hypothetical protein
KFADANDD_00361	tRNA	75				tRNA-Ile(gat)
KFADANDD_00362	CDS	927				hypothetical protein
KFADANDD_00363	CDS	2613	gyrA_1	5.6.2.2	COG0188	DNA gyrase subunit A
KFADANDD_00364	CDS	2049	gyrB_1	5.6.2.2	COG0187	DNA gyrase subunit B
KFADANDD_00365	CDS	639				hypothetical protein
KFADANDD_00366	CDS	1269	recF		COG1195	DNA replication and repair protein RecF
KFADANDD_00367	CDS	948		1.1.1.343	COG1023	6-phosphogluconate dehydrogenase, NAD(+)-dependent, decarboxylating
KFADANDD_00368	CDS	1131	griR			Beta sliding clamp GriR
KFADANDD_00369	CDS	1509	dnaA			Chromosomal replication initiator protein DnaA
KFADANDD_00370	CDS	138	rpmH		COG0230	50S ribosomal protein L34
KFADANDD_00371	CDS	369	rnpA	3.1.26.5	COG0594	Ribonuclease P protein component
KFADANDD_00372	CDS	312	yidD			Putative membrane protein insertion efficiency factor
KFADANDD_00373	CDS	1080	yidC			Membrane protein insertase YidC
KFADANDD_00374	CDS	513				hypothetical protein
KFADANDD_00375	CDS	705	udk_1	2.7.1.48		Uridine kinase
KFADANDD_00376	CDS	984				hypothetical protein
KFADANDD_00377	CDS	675	rsmG	2.1.1.170		Ribosomal RNA small subunit methyltransferase G
KFADANDD_00378	CDS	1029				Iron-sulfur cluster carrier protein
KFADANDD_00379	CDS	1284	noc			Nucleoid occlusion protein
KFADANDD_00380	CDS	948	ddl_2	6.3.2.4	COG1181	D-alanine--D-alanine ligase
KFADANDD_00381	CDS	1344	lysN	2.6.1.39	COG1167	2-aminoadipate transaminase
KFADANDD_00382	CDS	333	trxA			Thioredoxin 1
KFADANDD_00383	CDS	1014	trxB	1.8.1.9	COG0492	Thioredoxin reductase
KFADANDD_00384	CDS	2121				hypothetical protein
KFADANDD_00385	CDS	1632	mviN		COG0728	putative peptidoglycan biosynthesis protein MviN
KFADANDD_00386	CDS	2241				hypothetical protein
KFADANDD_00387	CDS	93				hypothetical protein
KFADANDD_00388	CDS	225				hypothetical protein
KFADANDD_00389	CDS	1080				hypothetical protein
KFADANDD_00390	CDS	651				hypothetical protein
KFADANDD_00391	CDS	1383	allB	3.5.2.5	COG0044	Allantoinase
KFADANDD_00392	CDS	1848	yfkN		COG0737	Trifunctional nucleotide phosphoesterase protein YfkN
KFADANDD_00393	CDS	507				hypothetical protein
KFADANDD_00394	CDS	735				hypothetical protein
KFADANDD_00395	CDS	729				hypothetical protein
KFADANDD_00396	CDS	1275	nhaA_2		COG3004	Na(+)/H(+) antiporter NhaA
KFADANDD_00397	CDS	945	dhmA	3.8.1.5		Haloalkane dehalogenase
KFADANDD_00398	CDS	705	nth	4.2.99.18	COG0177	Endonuclease III
KFADANDD_00399	CDS	414				hypothetical protein
KFADANDD_00400	CDS	678	crp		COG0664	CRP-like cAMP-activated global transcriptional regulator
KFADANDD_00401	CDS	498				hypothetical protein
KFADANDD_00402	CDS	162				hypothetical protein
KFADANDD_00403	CDS	324	whiB_1			Transcriptional regulator WhiB
KFADANDD_00404	CDS	2463	mtgA_1	2.4.1.129		Biosynthetic peptidoglycan transglycosylase
KFADANDD_00405	CDS	951	ypbG		COG1408	putative protein YpbG
KFADANDD_00406	tRNA	75				tRNA-Pro(cgg)
KFADANDD_00407	CDS	213				hypothetical protein
KFADANDD_00408	CDS	408				hypothetical protein
KFADANDD_00409	CDS	918				hypothetical protein
KFADANDD_00410	CDS	759	degU_1		COG2197	Transcriptional regulatory protein DegU
KFADANDD_00411	CDS	1413				hypothetical protein
KFADANDD_00412	CDS	3276	cbhB	3.2.1.91		Exoglucanase B
KFADANDD_00413	CDS	837				hypothetical protein
KFADANDD_00414	CDS	972	lnrL_2	3.6.3.-	COG1131	Linearmycin resistance ATP-binding protein LnrL
KFADANDD_00415	CDS	762				hypothetical protein
KFADANDD_00416	CDS	912	btuD_1	7.6.2.8		Vitamin B12 import ATP-binding protein BtuD
KFADANDD_00417	CDS	402	ytrA		COG1725	HTH-type transcriptional repressor YtrA
KFADANDD_00418	CDS	2250	fgd_1	1.1.98.2		F420-dependent glucose-6-phosphate dehydrogenase
KFADANDD_00419	CDS	1059	asd	1.2.1.11	COG0136	Aspartate-semialdehyde dehydrogenase
KFADANDD_00420	CDS	1284	ask	2.7.2.4	COG0527	Aspartokinase
KFADANDD_00421	CDS	1050	yxlF	3.6.3.-	COG1131	putative ABC transporter ATP-binding protein YxlF
KFADANDD_00422	CDS	1125				hypothetical protein
KFADANDD_00423	CDS	282				hypothetical protein
KFADANDD_00424	CDS	402	rpsK		COG0100	30S ribosomal protein S11
KFADANDD_00425	CDS	381	rpsM		COG0099	30S ribosomal protein S13
KFADANDD_00426	CDS	114	rpmJ		COG0257	50S ribosomal protein L36
KFADANDD_00427	CDS	222	infA		COG0361	Translation initiation factor IF-1
KFADANDD_00428	CDS	972				hypothetical protein
KFADANDD_00429	CDS	843	map_1	3.4.11.18	COG0024	Methionine aminopeptidase 1
KFADANDD_00430	CDS	573	adk	2.7.4.3	COG0563	Adenylate kinase
KFADANDD_00431	CDS	1299	secY		COG0201	Protein translocase subunit SecY
KFADANDD_00432	CDS	723				hypothetical protein
KFADANDD_00433	CDS	183	rpmD		COG1841	50S ribosomal protein L30
KFADANDD_00434	CDS	645	rpsE		COG0098	30S ribosomal protein S5
KFADANDD_00435	CDS	372	rplR		COG0256	50S ribosomal protein L18
KFADANDD_00436	CDS	540	rplF		COG0097	50S ribosomal protein L6
KFADANDD_00437	CDS	399	rpsH		COG0096	30S ribosomal protein S8
KFADANDD_00438	CDS	186	rpsZ		COG0199	30S ribosomal protein S14 type Z
KFADANDD_00439	CDS	567	rplE		COG0094	50S ribosomal protein L5
KFADANDD_00440	CDS	342	rplX		COG0198	50S ribosomal protein L24
KFADANDD_00441	CDS	369	rplN		COG0093	50S ribosomal protein L14
KFADANDD_00442	CDS	285	rpsQ		COG0186	30S ribosomal protein S17
KFADANDD_00443	CDS	240	rpmC		COG0255	50S ribosomal protein L29
KFADANDD_00444	CDS	417	rplP		COG0197	50S ribosomal protein L16
KFADANDD_00445	CDS	840	rpsC		COG0092	30S ribosomal protein S3
KFADANDD_00446	CDS	369	rplV		COG0091	50S ribosomal protein L22
KFADANDD_00447	CDS	282	rpsS		COG0185	30S ribosomal protein S19
KFADANDD_00448	CDS	837	rplB		COG0090	50S ribosomal protein L2
KFADANDD_00449	CDS	303	rplW		COG0089	50S ribosomal protein L23
KFADANDD_00450	CDS	690	rplD		COG0088	50S ribosomal protein L4
KFADANDD_00451	CDS	660	rplC		COG0087	50S ribosomal protein L3
KFADANDD_00452	CDS	309	rpsJ		COG0051	30S ribosomal protein S10
KFADANDD_00453	CDS	1194	tuf		COG0050	Elongation factor Tu
KFADANDD_00454	CDS	2103	fusA		COG0480	Elongation factor G
KFADANDD_00455	CDS	471	rpsG		COG0049	30S ribosomal protein S7
KFADANDD_00456	CDS	372	rpsL			30S ribosomal protein S12
KFADANDD_00457	CDS	3867	rpoC	2.7.7.6	COG0086	DNA-directed RNA polymerase subunit beta'
KFADANDD_00458	CDS	3597	rpoB	2.7.7.6	COG0085	DNA-directed RNA polymerase subunit beta
KFADANDD_00459	CDS	390	rplL		COG0222	50S ribosomal protein L7/L12
KFADANDD_00460	CDS	531	rplJ		COG0244	50S ribosomal protein L10
KFADANDD_00461	CDS	2613				hypothetical protein
KFADANDD_00462	CDS	504				hypothetical protein
KFADANDD_00463	CDS	633				hypothetical protein
KFADANDD_00464	CDS	990				hypothetical protein
KFADANDD_00465	CDS	366				hypothetical protein
KFADANDD_00466	CDS	666				hypothetical protein
KFADANDD_00467	CDS	195				hypothetical protein
KFADANDD_00468	CDS	1119				hypothetical protein
KFADANDD_00469	CDS	1425	ntaA_1	1.14.14.10		Nitrilotriacetate monooxygenase component A
KFADANDD_00470	CDS	1230				hypothetical protein
KFADANDD_00471	CDS	909	nrtD	7.3.2.4	COG1116	Nitrate import ATP-binding protein NrtD
KFADANDD_00472	CDS	999				hypothetical protein
KFADANDD_00473	CDS	975				hypothetical protein
KFADANDD_00474	CDS	2751	topA	5.6.2.1	COG0550	DNA topoisomerase 1
KFADANDD_00475	CDS	1005	iolU_2	1.1.1.371	COG0673	scyllo-inositol 2-dehydrogenase (NADP(+)) IolU
KFADANDD_00476	CDS	669	tmk	2.7.4.9	COG0125	Thymidylate kinase
KFADANDD_00477	CDS	1137				hypothetical protein
KFADANDD_00478	CDS	561	yyaP_1		COG0262	putative protein YyaP
KFADANDD_00479	CDS	1626	caeB_1	3.1.1.-		Carboxylesterase B
KFADANDD_00480	tRNA	76				tRNA-Thr(cgt)
KFADANDD_00481	CDS	339	xerC_2			Tyrosine recombinase XerC
KFADANDD_00482	CDS	756				hypothetical protein
KFADANDD_00483	CDS	1575				hypothetical protein
KFADANDD_00484	CDS	1821				hypothetical protein
KFADANDD_00485	CDS	984				hypothetical protein
KFADANDD_00486	CDS	3714	bepA	3.4.-.-		Beta-barrel assembly-enhancing protease
KFADANDD_00487	CDS	1776				hypothetical protein
KFADANDD_00488	CDS	1188				hypothetical protein
KFADANDD_00489	CDS	159				hypothetical protein
KFADANDD_00490	CDS	1305	ytrF		COG0577	ABC transporter permease YtrF
KFADANDD_00491	CDS	696	yknY_2	3.6.3.-	COG1136	putative ABC transporter ATP-binding protein YknY
KFADANDD_00492	CDS	1176				hypothetical protein
KFADANDD_00493	CDS	672	lnrK_1		COG2197	Transcriptional regulatory protein LnrK
KFADANDD_00494	CDS	273				hypothetical protein
KFADANDD_00495	CDS	1230				hypothetical protein
KFADANDD_00496	CDS	1722	choD	1.1.3.6	COG2303	Cholesterol oxidase
KFADANDD_00497	CDS	417				hypothetical protein
KFADANDD_00498	CDS	1152	kmo	1.14.13.9		Kynurenine 3-monooxygenase
KFADANDD_00499	CDS	477				hypothetical protein
KFADANDD_00500	CDS	966			COG2375	putative protein
KFADANDD_00501	CDS	2127	fpuB		COG0609	Petrobactin import system permease protein FpuB
KFADANDD_00502	CDS	1005	fpuA		COG0614	Petrobactin-binding protein FpuA
KFADANDD_00503	CDS	858	fepC_1		COG1120	Ferric enterobactin transport ATP-binding protein FepC
KFADANDD_00504	CDS	1194				hypothetical protein
KFADANDD_00505	CDS	420				hypothetical protein
KFADANDD_00506	CDS	1584				hypothetical protein
KFADANDD_00507	CDS	1020				hypothetical protein
KFADANDD_00508	CDS	537	sigE_1		COG1595	RNA polymerase sigma-E factor
KFADANDD_00509	CDS	1215				hypothetical protein
KFADANDD_00510	CDS	345	rsbV		COG1366	Anti-sigma-B factor antagonist
KFADANDD_00511	CDS	696	queE	4.3.99.3		7-carboxy-7-deazaguanine synthase
KFADANDD_00512	CDS	1821	nrdD_1	1.1.98.6	COG1328	Anaerobic ribonucleoside-triphosphate reductase
KFADANDD_00513	CDS	1056	pxpC	3.5.2.9	COG1984	5-oxoprolinase subunit C
KFADANDD_00514	CDS	702				hypothetical protein
KFADANDD_00515	CDS	780	pxpA	3.5.2.9	COG1540	5-oxoprolinase subunit A
KFADANDD_00516	CDS	2673	dbpA	3.6.4.13		ATP-dependent RNA helicase DbpA
KFADANDD_00517	CDS	375				hypothetical protein
KFADANDD_00518	CDS	483				hypothetical protein
KFADANDD_00519	CDS	345				hypothetical protein
KFADANDD_00520	CDS	606				hypothetical protein
KFADANDD_00521	CDS	417				hypothetical protein
KFADANDD_00522	CDS	1470				hypothetical protein
KFADANDD_00523	CDS	804				putative protein
KFADANDD_00524	CDS	1092	ino1	5.5.1.4	COG1260	Inositol-3-phosphate synthase
KFADANDD_00525	CDS	657				hypothetical protein
KFADANDD_00526	CDS	2502	mtgA_2	2.4.1.129		Biosynthetic peptidoglycan transglycosylase
KFADANDD_00527	CDS	294	rpsF		COG0360	30S ribosomal protein S6
KFADANDD_00528	CDS	540	ssb		COG0629	Single-stranded DNA-binding protein
KFADANDD_00529	CDS	237	rpsR1		COG0238	30S ribosomal protein S18 1
KFADANDD_00530	CDS	450	rplI		COG0359	50S ribosomal protein L9
KFADANDD_00531	CDS	621	clpP1_1	3.4.21.92	COG0740	ATP-dependent Clp protease proteolytic subunit 1
KFADANDD_00532	CDS	612	clpP	3.4.21.92	COG0740	ATP-dependent Clp protease proteolytic subunit
KFADANDD_00533	CDS	582				hypothetical protein
KFADANDD_00534	CDS	1305	yeeO		COG0534	putative FMN/FAD exporter YeeO
KFADANDD_00535	CDS	3876				hypothetical protein
KFADANDD_00536	CDS	759	cypM_1	2.1.1.301		Cypemycin N-terminal methyltransferase
KFADANDD_00537	CDS	1284	wbpA	1.1.1.136	COG0677	UDP-N-acetyl-D-glucosamine 6-dehydrogenase
KFADANDD_00538	CDS	1209				hypothetical protein
KFADANDD_00539	CDS	1881	entS_1			Enterobactin exporter EntS
KFADANDD_00540	CDS	825	griI	4.1.2.56	COG1830	2-amino-4,5-dihydroxy-6-oxo-7-(phosphonooxy)heptanoate synthase
KFADANDD_00541	CDS	1041	gutB	1.1.1.-	COG1063	Sorbitol dehydrogenase
KFADANDD_00542	CDS	390	iolB	5.3.1.30	COG3718	5-deoxy-glucuronate isomerase
KFADANDD_00543	CDS	738				hypothetical protein
KFADANDD_00544	CDS	1455				hypothetical protein
KFADANDD_00545	CDS	1512				hypothetical protein
KFADANDD_00546	CDS	1746	leuA	2.3.3.13	COG0119	2-isopropylmalate synthase
KFADANDD_00547	CDS	732	recO		COG1381	DNA repair protein RecO
KFADANDD_00548	CDS	870		2.5.1.88	COG0020	Trans,polycis-polyprenyl diphosphate synthase ((2Z,6E)-farnesyl diphosphate specific)
KFADANDD_00549	CDS	351				hypothetical protein
KFADANDD_00550	CDS	588				hypothetical protein
KFADANDD_00551	CDS	972				hypothetical protein
KFADANDD_00552	CDS	792	btuD_2	7.6.2.8		Vitamin B12 import ATP-binding protein BtuD
KFADANDD_00553	CDS	963	znuA		COG0803	High-affinity zinc uptake system binding-protein ZnuA
KFADANDD_00554	CDS	1386	glyQS	6.1.1.14	COG0423	Glycine--tRNA ligase
KFADANDD_00555	CDS	1143	dus	1.3.1.-	COG0042	putative tRNA-dihydrouridine synthase
KFADANDD_00556	CDS	1149				hypothetical protein
KFADANDD_00557	CDS	930	acbK	2.7.1.187		Acarbose 7(IV)-phosphotransferase
KFADANDD_00558	CDS	1464	aml	3.2.1.1		Alpha-amylase
KFADANDD_00559	CDS	849	rsbRA		COG1366	RsbT co-antagonist protein RsbRA
KFADANDD_00560	CDS	405	rsbS		COG1366	RsbT antagonist protein RsbS
KFADANDD_00561	CDS	414	rsbT	2.7.11.1	COG2172	Serine/threonine-protein kinase RsbT
KFADANDD_00562	CDS	1035	spoIIAB	2.7.11.1		Anti-sigma F factor
KFADANDD_00563	CDS	1719	rcsC_1	2.7.13.3		Sensor histidine kinase RcsC
KFADANDD_00564	CDS	1590	rssB_1			Regulator of RpoS
KFADANDD_00565	CDS	1746	malL_1	3.2.1.10	COG0366	Oligo-1,6-glucosidase
KFADANDD_00566	CDS	1083	degA_1		COG1609	HTH-type transcriptional regulator DegA
KFADANDD_00567	CDS	1245	cycB		COG2182	Cyclodextrin-binding protein
KFADANDD_00568	CDS	2301	hppA_1	7.1.3.1	COG3808	K(+)-insensitive pyrophosphate-energized proton pump
KFADANDD_00569	CDS	534	sigE_2		COG1595	RNA polymerase sigma-E factor
KFADANDD_00570	CDS	1401				hypothetical protein
KFADANDD_00571	CDS	1131		6.2.1.3	COG1022	Long-chain-fatty-acid--CoA ligase FadD15
KFADANDD_00572	CDS	1200				putative protein
KFADANDD_00573	CDS	327				hypothetical protein
KFADANDD_00574	CDS	2805	ctpF	3.6.3.-	COG0474	putative cation-transporting ATPase F
KFADANDD_00575	CDS	1284	clpX		COG1219	ATP-dependent Clp protease ATP-binding subunit ClpX
KFADANDD_00576	CDS	705	clpP2	3.4.21.92	COG0740	ATP-dependent Clp protease proteolytic subunit 2
KFADANDD_00577	CDS	618	clpP1_2	3.4.21.92	COG0740	ATP-dependent Clp protease proteolytic subunit 1
KFADANDD_00578	CDS	1389	tig	5.2.1.8	COG0544	Trigger factor
KFADANDD_00579	CDS	1332	rebG	4.3.3.5		4'-demethylrebeccamycin synthase
KFADANDD_00580	CDS	756	COQ5_3	2.1.1.163		2-methoxy-6-polyprenyl-1,4-benzoquinol methylase, mitochondrial
KFADANDD_00581	tRNA	76				tRNA-Pro(tgg)
KFADANDD_00582	tRNA	72				tRNA-Gly(tcc)
KFADANDD_00583	CDS	1056				hypothetical protein
KFADANDD_00584	CDS	699				hypothetical protein
KFADANDD_00585	CDS	858	chbG	3.5.1.105	COG3394	Chitooligosaccharide deacetylase ChbG
KFADANDD_00586	CDS	771	ppm1_1	2.4.1.-		Polyprenol monophosphomannose synthase
KFADANDD_00587	CDS	1239				hypothetical protein
KFADANDD_00588	CDS	858				hypothetical protein
KFADANDD_00589	CDS	1008	galE_1	5.1.3.2	COG1087	UDP-glucose 4-epimerase
KFADANDD_00590	CDS	435				hypothetical protein
KFADANDD_00591	CDS	2850				hypothetical protein
KFADANDD_00592	CDS	1047	tam_1	2.1.1.144		Trans-aconitate 2-methyltransferase
KFADANDD_00593	CDS	1374	idnT		COG2610	Gnt-II system L-idonate transporter
KFADANDD_00594	CDS	516		2.7.1.12	COG3265	Gluconokinase
KFADANDD_00595	CDS	390				hypothetical protein
KFADANDD_00596	CDS	642	axe2	3.1.1.72		Acetylxylan esterase
KFADANDD_00597	CDS	936	cysK1	2.5.1.47	COG0031	O-acetylserine sulfhydrylase
KFADANDD_00598	CDS	585	cysE	2.3.1.30	COG1045	Serine acetyltransferase
KFADANDD_00599	CDS	348				hypothetical protein
KFADANDD_00600	CDS	987				hypothetical protein
KFADANDD_00601	CDS	1053		1.-.-.-		Putative coenzyme F420-dependent oxidoreductase
KFADANDD_00602	CDS	330				hypothetical protein
KFADANDD_00603	CDS	1197				hypothetical protein
KFADANDD_00604	CDS	531				hypothetical protein
KFADANDD_00605	CDS	342				hypothetical protein
KFADANDD_00606	CDS	1455	sasA_2	2.7.-.-		Adaptive-response sensory-kinase SasA
KFADANDD_00607	CDS	1776		1.18.1.2		Ferredoxin--NADP reductase
KFADANDD_00608	CDS	870				hypothetical protein
KFADANDD_00609	CDS	549				hypothetical protein
KFADANDD_00610	CDS	1866	htpX_1	3.4.24.-		Protease HtpX
KFADANDD_00611	CDS	396	vapC_1	3.1.-.-		tRNA(fMet)-specific endonuclease VapC
KFADANDD_00612	CDS	234				hypothetical protein
KFADANDD_00613	CDS	1095				hypothetical protein
KFADANDD_00614	CDS	324				hypothetical protein
KFADANDD_00615	CDS	1008				hypothetical protein
KFADANDD_00616	CDS	369				hypothetical protein
KFADANDD_00617	CDS	2193				hypothetical protein
KFADANDD_00618	CDS	1767		3.6.3.-	COG1132	Putative multidrug export ATP-binding/permease protein
KFADANDD_00619	CDS	3534				hypothetical protein
KFADANDD_00620	CDS	1299	yesO_1		COG1653	Putative ABC transporter substrate-binding protein YesO
KFADANDD_00621	CDS	975	lacF_1			Lactose transport system permease protein LacF
KFADANDD_00622	CDS	939	araQ_1		COG0395	L-arabinose transport system permease protein AraQ
KFADANDD_00623	CDS	2625				hypothetical protein
KFADANDD_00624	CDS	1242	nagC_1		COG1940	N-acetylglucosamine repressor
KFADANDD_00625	CDS	600	betI_1			HTH-type transcriptional regulator BetI
KFADANDD_00626	CDS	912		7.6.2.-	COG1131	Multidrug efflux system ATP-binding protein
KFADANDD_00627	CDS	1602			COG3559	Multidrug efflux system permease protein
KFADANDD_00628	CDS	591	pncA	3.5.1.19	COG1335	Nicotinamidase/pyrazinamidase
KFADANDD_00629	CDS	432				hypothetical protein
KFADANDD_00630	CDS	1767			COG1132	putative ABC transporter ATP-binding protein
KFADANDD_00631	CDS	942	rsmI	2.1.1.198	COG0313	Ribosomal RNA small subunit methyltransferase I
KFADANDD_00632	CDS	1869	pmt	2.4.1.109	COG1928	putative dolichyl-phosphate-mannose--protein mannosyltransferase
KFADANDD_00633	CDS	1494		3.2.1.52	COG3525	Beta-N-acetylhexosaminidase
KFADANDD_00634	CDS	987				hypothetical protein
KFADANDD_00635	CDS	276				hypothetical protein
KFADANDD_00636	CDS	465				hypothetical protein
KFADANDD_00637	CDS	744	xerC_3		COG4974	Tyrosine recombinase XerC
KFADANDD_00638	tRNA	75				tRNA-Ala(cgc)
KFADANDD_00639	CDS	741				hypothetical protein
KFADANDD_00640	CDS	1263	tyrS	6.1.1.1	COG0162	Tyrosine--tRNA ligase
KFADANDD_00641	CDS	705		3.2.2.-	COG2094	Putative 3-methyladenine DNA glycosylase
KFADANDD_00642	CDS	504				hypothetical protein
KFADANDD_00643	CDS	885				hypothetical protein
KFADANDD_00644	CDS	882	ctaC	1.9.3.1	COG1622	Cytochrome c oxidase subunit 2
KFADANDD_00645	CDS	1821	ctaD	1.9.3.1	COG0843	putative cytochrome c oxidase subunit 1
KFADANDD_00646	CDS	399	ctaF	1.9.3.1		Cytochrome c oxidase polypeptide 4
KFADANDD_00647	CDS	774	comB	3.1.3.71		2-phosphosulfolactate phosphatase
KFADANDD_00648	CDS	627	sodA	1.15.1.1	COG0605	Superoxide dismutase [Mn]
KFADANDD_00649	CDS	990	lacF_2			Lactose transport system permease protein LacF
KFADANDD_00650	CDS	948	melC_1		COG0395	Melibiose/raffinose/stachyose import permease protein MelC
KFADANDD_00651	CDS	936				hypothetical protein
KFADANDD_00652	CDS	897	rhtA		COG5006	Threonine/homoserine exporter RhtA
KFADANDD_00653	CDS	594	bpa			Bacterial proteasome activator
KFADANDD_00654	CDS	1233	yihS	5.3.1.31	COG2942	Sulfoquinovose isomerase
KFADANDD_00655	CDS	978	ppsC	2.3.1.41		Phthiocerol synthesis polyketide synthase type I PpsC
KFADANDD_00656	CDS	804				hypothetical protein
KFADANDD_00657	CDS	756				hypothetical protein
KFADANDD_00658	CDS	819				hypothetical protein
KFADANDD_00659	CDS	198	pup			Prokaryotic ubiquitin-like protein Pup
KFADANDD_00660	CDS	852	prcB	3.4.25.1	COG0638	Proteasome subunit beta
KFADANDD_00661	CDS	759	prcA	3.4.25.1	COG0638	Proteasome subunit alpha
KFADANDD_00662	CDS	1362	pafA	6.3.1.19		Pup--protein ligase
KFADANDD_00663	CDS	879				hypothetical protein
KFADANDD_00664	CDS	771	hisF	4.3.2.10	COG0107	Imidazole glycerol phosphate synthase subunit HisF
KFADANDD_00665	CDS	678				hypothetical protein
KFADANDD_00666	CDS	1875	btuD_3	7.6.2.8		Vitamin B12 import ATP-binding protein BtuD
KFADANDD_00667	CDS	1830			COG1132	putative ABC transporter ATP-binding protein
KFADANDD_00668	CDS	507	hisI	3.5.4.19		Phosphoribosyl-AMP cyclohydrolase
KFADANDD_00669	CDS	1569	trpE	4.1.3.27	COG0147	Anthranilate synthase component 1
KFADANDD_00670	CDS	375				hypothetical protein
KFADANDD_00671	CDS	1641	purH		COG0138	Bifunctional purine biosynthesis protein PurH
KFADANDD_00672	CDS	687	purN	2.1.2.2	COG0299	Phosphoribosylglycinamide formyltransferase
KFADANDD_00673	CDS	558				hypothetical protein
KFADANDD_00674	CDS	1260				hypothetical protein
KFADANDD_00675	CDS	882	sucD	6.2.1.5	COG0074	Succinate--CoA ligase [ADP-forming] subunit alpha
KFADANDD_00676	CDS	1182	sucC	6.2.1.5	COG0045	Succinate--CoA ligase [ADP-forming] subunit beta
KFADANDD_00677	CDS	357	dksA_1			RNA polymerase-binding transcription factor DksA
KFADANDD_00678	CDS	681				hypothetical protein
KFADANDD_00679	CDS	210				hypothetical protein
KFADANDD_00680	CDS	549	clpC1_1			ATP-dependent Clp protease ATP-binding subunit ClpC1
KFADANDD_00681	CDS	441				hypothetical protein
KFADANDD_00682	CDS	645				hypothetical protein
KFADANDD_00683	CDS	1806				hypothetical protein
KFADANDD_00684	CDS	2568	uvrD1	3.6.4.12	COG0210	ATP-dependent DNA helicase UvrD1
KFADANDD_00685	CDS	1263				hypothetical protein
KFADANDD_00686	CDS	678	yknY_3	3.6.3.-	COG1136	putative ABC transporter ATP-binding protein YknY
KFADANDD_00687	CDS	717				hypothetical protein
KFADANDD_00688	CDS	1284	eno	4.2.1.11	COG0148	Enolase
KFADANDD_00689	CDS	1944				hypothetical protein
KFADANDD_00690	CDS	1647				hypothetical protein
KFADANDD_00691	CDS	993				hypothetical protein
KFADANDD_00692	CDS	1335	gdh	1.4.1.4	COG0334	NADP-specific glutamate dehydrogenase
KFADANDD_00693	CDS	1299	rsgA_2	3.6.1.-		Small ribosomal subunit biogenesis GTPase RsgA
KFADANDD_00694	CDS	1374	cenA_1	3.2.1.4	COG5297	Endoglucanase A
KFADANDD_00695	CDS	381				hypothetical protein
KFADANDD_00696	CDS	363				hypothetical protein
KFADANDD_00697	CDS	1566	purF	2.4.2.14	COG0034	Amidophosphoribosyltransferase
KFADANDD_00698	CDS	1128	purM	6.3.3.1	COG0150	Phosphoribosylformylglycinamidine cyclo-ligase
KFADANDD_00699	CDS	213				hypothetical protein
KFADANDD_00700	CDS	213				hypothetical protein
KFADANDD_00701	CDS	318				hypothetical protein
KFADANDD_00702	CDS	411				hypothetical protein
KFADANDD_00703	CDS	444				hypothetical protein
KFADANDD_00704	tRNA	75				tRNA-Phe(gaa)
KFADANDD_00705	tRNA	75				tRNA-Asp(gtc)
KFADANDD_00706	tRNA	74				tRNA-Glu(ttc)
KFADANDD_00707	CDS	345				hypothetical protein
KFADANDD_00708	CDS	933	fgd_2	1.1.98.2		F420-dependent glucose-6-phosphate dehydrogenase
KFADANDD_00709	CDS	960	galE_2	5.1.3.2	COG1087	UDP-glucose 4-epimerase
KFADANDD_00710	CDS	1107				hypothetical protein
KFADANDD_00711	CDS	954				hypothetical protein
KFADANDD_00712	CDS	1725	carA2	1.3.99.29	COG1233	zeta-carotene-forming phytoene desaturase
KFADANDD_00713	CDS	387				hypothetical protein
KFADANDD_00714	CDS	378				hypothetical protein
KFADANDD_00715	CDS	882				hypothetical protein
KFADANDD_00716	CDS	858	surE	3.1.3.5		5'/3'-nucleotidase SurE
KFADANDD_00717	CDS	975	pfkB_1	2.7.1.11	COG1105	Putative ATP-dependent 6-phosphofructokinase isozyme 2
KFADANDD_00718	CDS	369				hypothetical protein
KFADANDD_00719	CDS	849			COG3324	Putative glyoxylase CFP32
KFADANDD_00720	CDS	1659				hypothetical protein
KFADANDD_00721	CDS	570				hypothetical protein
KFADANDD_00722	CDS	507				hypothetical protein
KFADANDD_00723	CDS	357				hypothetical protein
KFADANDD_00724	CDS	315				hypothetical protein
KFADANDD_00725	CDS	1542				hypothetical protein
KFADANDD_00726	CDS	1950				hypothetical protein
KFADANDD_00727	CDS	408				hypothetical protein
KFADANDD_00728	CDS	423				hypothetical protein
KFADANDD_00729	CDS	996				hypothetical protein
KFADANDD_00730	CDS	210				hypothetical protein
KFADANDD_00731	CDS	726				hypothetical protein
KFADANDD_00732	CDS	258				hypothetical protein
KFADANDD_00733	CDS	669				hypothetical protein
KFADANDD_00734	CDS	798				hypothetical protein
KFADANDD_00735	CDS	210				hypothetical protein
KFADANDD_00736	CDS	627				hypothetical protein
KFADANDD_00737	CDS	600				hypothetical protein
KFADANDD_00738	CDS	3480				hypothetical protein
KFADANDD_00739	CDS	207				hypothetical protein
KFADANDD_00740	CDS	3186				hypothetical protein
KFADANDD_00741	CDS	2499				hypothetical protein
KFADANDD_00742	CDS	2124				hypothetical protein
KFADANDD_00743	CDS	255				hypothetical protein
KFADANDD_00744	CDS	903				hypothetical protein
KFADANDD_00745	CDS	1371				hypothetical protein
KFADANDD_00746	tRNA	74				tRNA-Arg(cct)
KFADANDD_00747	CDS	246				hypothetical protein
KFADANDD_00748	CDS	2325				hypothetical protein
KFADANDD_00749	CDS	1143			COG0582	Putative prophage phiRv2 integrase
KFADANDD_00750	CDS	213				hypothetical protein
KFADANDD_00751	CDS	930				hypothetical protein
KFADANDD_00752	CDS	1050				hypothetical protein
KFADANDD_00753	CDS	1143				hypothetical protein
KFADANDD_00754	CDS	189				hypothetical protein
KFADANDD_00755	CDS	414				hypothetical protein
KFADANDD_00756	CDS	1122				hypothetical protein
KFADANDD_00757	CDS	243				hypothetical protein
KFADANDD_00758	CDS	438				hypothetical protein
KFADANDD_00759	CDS	2145	rapA	3.6.4.-		RNA polymerase-associated protein RapA
KFADANDD_00760	CDS	339				hypothetical protein
KFADANDD_00761	CDS	2307				hypothetical protein
KFADANDD_00762	CDS	1515	mepA		COG0534	Multidrug export protein MepA
KFADANDD_00763	CDS	123				hypothetical protein
KFADANDD_00764	CDS	171	rpmF_1			50S ribosomal protein L32
KFADANDD_00765	CDS	123				hypothetical protein
KFADANDD_00766	CDS	282	rpmE2		COG0254	50S ribosomal protein L31 type B
KFADANDD_00767	CDS	306	rpsN		COG0199	30S ribosomal protein S14
KFADANDD_00768	CDS	171	rpmG2_1		COG0267	50S ribosomal protein L33 2
KFADANDD_00769	CDS	240	rpmB_2		COG0227	50S ribosomal protein L28
KFADANDD_00770	CDS	1104				hypothetical protein
KFADANDD_00771	CDS	465				hypothetical protein
KFADANDD_00772	CDS	765				hypothetical protein
KFADANDD_00773	CDS	486				hypothetical protein
KFADANDD_00774	CDS	1371	tgs1	2.3.1.20		putative diacyglycerol O-acyltransferase tgs1
KFADANDD_00775	CDS	378				hypothetical protein
KFADANDD_00776	CDS	1254				hypothetical protein
KFADANDD_00777	CDS	1272				hypothetical protein
KFADANDD_00778	CDS	903				hypothetical protein
KFADANDD_00779	CDS	609				hypothetical protein
KFADANDD_00780	CDS	759				hypothetical protein
KFADANDD_00781	CDS	393				hypothetical protein
KFADANDD_00782	CDS	1491	emrY_1			putative multidrug resistance protein EmrY
KFADANDD_00783	CDS	3825	narG_2	1.7.5.1	COG5013	Nitrate reductase alpha subunit
KFADANDD_00784	CDS	1743	narY_2	1.7.5.1	COG1140	Respiratory nitrate reductase 2 beta chain
KFADANDD_00785	CDS	678				hypothetical protein
KFADANDD_00786	CDS	762	narX_2		COG2180	Nitrate reductase-like protein NarX
KFADANDD_00787	CDS	1206	narK2		COG2223	putative nitrate/nitrite transporter NarK2
KFADANDD_00788	CDS	4560				hypothetical protein
KFADANDD_00789	CDS	2010	recG	3.6.4.12		ATP-dependent DNA helicase RecG
KFADANDD_00790	CDS	690	ecsA		COG1131	ABC-type transporter ATP-binding protein EcsA
KFADANDD_00791	CDS	1593				hypothetical protein
KFADANDD_00792	CDS	561	prmC_1	2.1.1.297		Release factor glutamine methyltransferase
KFADANDD_00793	CDS	555	coaD	2.7.7.3	COG0669	Phosphopantetheine adenylyltransferase
KFADANDD_00794	CDS	501				hypothetical protein
KFADANDD_00795	CDS	492			COG1399	putative protein
KFADANDD_00796	CDS	198	rpmF_2		COG0333	50S ribosomal protein L32
KFADANDD_00797	CDS	735	rnc	3.1.26.3	COG0571	Ribonuclease 3
KFADANDD_00798	CDS	909	fpg1	3.2.2.23	COG0266	Formamidopyrimidine-DNA glycosylase 1
KFADANDD_00799	CDS	1005	ghrA	1.1.1.81		Glyoxylate/hydroxypyruvate reductase A
KFADANDD_00800	CDS	627	devR_1		COG2197	DNA-binding transcriptional activator DevR/DosR
KFADANDD_00801	CDS	2400	uvrA_1		COG0178	UvrABC system protein A
KFADANDD_00802	CDS	1749	devS_1	2.7.13.3	COG2203	Oxygen sensor histidine kinase response regulator DevS/DosS
KFADANDD_00803	CDS	1146	btuD_4	7.6.2.8		Vitamin B12 import ATP-binding protein BtuD
KFADANDD_00804	CDS	168				hypothetical protein
KFADANDD_00805	CDS	1299	gltA2	2.3.3.16	COG0372	Citrate synthase 1
KFADANDD_00806	CDS	1152	dapL	2.6.1.83	COG0436	LL-diaminopimelate aminotransferase
KFADANDD_00807	CDS	327			COG1146	Ferredoxin
KFADANDD_00808	CDS	255				hypothetical protein
KFADANDD_00809	CDS	1812				hypothetical protein
KFADANDD_00810	CDS	249				hypothetical protein
KFADANDD_00811	CDS	429				hypothetical protein
KFADANDD_00812	CDS	624				hypothetical protein
KFADANDD_00813	CDS	1719	poxB	1.2.5.1	COG0028	Pyruvate dehydrogenase [ubiquinone]
KFADANDD_00814	CDS	1044				hypothetical protein
KFADANDD_00815	CDS	816				hypothetical protein
KFADANDD_00816	CDS	732				hypothetical protein
KFADANDD_00817	CDS	594	folE_1	3.5.4.16	COG0302	GTP cyclohydrolase 1
KFADANDD_00818	CDS	1206	camA_1	1.18.1.5		Putidaredoxin reductase CamA
KFADANDD_00819	CDS	885				hypothetical protein
KFADANDD_00820	CDS	477	yccU_1		COG1832	putative protein YccU
KFADANDD_00821	CDS	891				hypothetical protein
KFADANDD_00822	CDS	888				hypothetical protein
KFADANDD_00823	CDS	624				hypothetical protein
KFADANDD_00824	CDS	441				hypothetical protein
KFADANDD_00825	CDS	918				hypothetical protein
KFADANDD_00826	CDS	1182	rlmG	2.1.1.174	COG2813	Ribosomal RNA large subunit methyltransferase G
KFADANDD_00827	tmRNA	368	ssrA			transfer-messenger RNA, SsrA
KFADANDD_00828	CDS	2301	rutD_1	3.5.1.-		Putative aminoacrylate hydrolase RutD
KFADANDD_00829	CDS	1086				hypothetical protein
KFADANDD_00830	CDS	588				hypothetical protein
KFADANDD_00831	CDS	483	carD		COG1329	RNA polymerase-binding transcription factor CarD
KFADANDD_00832	CDS	840	ispD	2.7.7.60	COG1211	2-C-methyl-D-erythritol 4-phosphate cytidylyltransferase
KFADANDD_00833	CDS	498	ispF	4.6.1.12	COG0245	2-C-methyl-D-erythritol 2,4-cyclodiphosphate synthase
KFADANDD_00834	CDS	1089	eamA		COG0697	putative amino-acid metabolite efflux pump
KFADANDD_00835	CDS	924	gltC			HTH-type transcriptional regulator GltC
KFADANDD_00836	CDS	306				hypothetical protein
KFADANDD_00837	CDS	930	qorA_2	1.6.5.5	COG0604	Quinone oxidoreductase 1
KFADANDD_00838	CDS	1368		1.1.2.-	COG0277	L-gulono-1,4-lactone dehydrogenase
KFADANDD_00839	CDS	678	betI_2			HTH-type transcriptional regulator BetI
KFADANDD_00840	CDS	1341				hypothetical protein
KFADANDD_00841	CDS	1221				hypothetical protein
KFADANDD_00842	CDS	1428	cysS	6.1.1.16	COG0215	Cysteine--tRNA ligase
KFADANDD_00843	CDS	1002		2.1.1.-	COG0566	putative tRNA/rRNA methyltransferase
KFADANDD_00844	CDS	1287				hypothetical protein
KFADANDD_00845	CDS	1128	msiK	7.5.2.-	COG3839	Diacetylchitobiose uptake system ATP-binding protein MsiK
KFADANDD_00846	CDS	1245				hypothetical protein
KFADANDD_00847	CDS	285				hypothetical protein
KFADANDD_00848	CDS	636	slmA_1			Nucleoid occlusion factor SlmA
KFADANDD_00849	CDS	1185	bkdA_1	1.2.4.4	COG1071	3-methyl-2-oxobutanoate dehydrogenase subunit alpha
KFADANDD_00850	CDS	1065	bkdB_1	1.2.4.4	COG0022	3-methyl-2-oxobutanoate dehydrogenase subunit beta
KFADANDD_00851	CDS	1587	pdhC_1	2.3.1.12	COG0508	Dihydrolipoyllysine-residue acetyltransferase component of pyruvate dehydrogenase complex
KFADANDD_00852	CDS	780	scoA	2.8.3.5	COG1788	putative succinyl-CoA:3-ketoacid coenzyme A transferase subunit A
KFADANDD_00853	CDS	663	scoB	2.8.3.5	COG2057	putative succinyl-CoA:3-ketoacid coenzyme A transferase subunit B
KFADANDD_00854	CDS	1191		2.3.1.9	COG0183	putative acetyl-CoA acetyltransferase
KFADANDD_00855	CDS	1530	dap	3.4.11.19		D-aminopeptidase
KFADANDD_00856	CDS	591	tauB	7.6.2.7	COG4525	Taurine import ATP-binding protein TauB
KFADANDD_00857	CDS	1431	murC	6.3.2.8	COG0773	UDP-N-acetylmuramate--L-alanine ligase
KFADANDD_00858	CDS	1158	murG_1	2.4.1.227	COG0707	UDP-N-acetylglucosamine--N-acetylmuramyl-(pentapeptide) pyrophosphoryl-undecaprenol N-acetylglucosamine transferase
KFADANDD_00859	CDS	1275	ftsW	2.4.1.129	COG0772	putative peptidoglycan glycosyltransferase FtsW
KFADANDD_00860	CDS	1434	murD	6.3.2.9	COG0771	UDP-N-acetylmuramoylalanine--D-glutamate ligase
KFADANDD_00861	CDS	1083	mraY	2.7.8.13	COG0472	Phospho-N-acetylmuramoyl-pentapeptide-transferase
KFADANDD_00862	CDS	1461	murF	6.3.2.10	COG0770	UDP-N-acetylmuramoyl-tripeptide--D-alanyl-D-alanine ligase
KFADANDD_00863	CDS	1590	murE	6.3.2.13	COG0769	UDP-N-acetylmuramoyl-L-alanyl-D-glutamate--2,6-diaminopimelate ligase
KFADANDD_00864	CDS	1719	pbpB		COG0768	Penicillin-binding protein PbpB
KFADANDD_00865	CDS	1086		1.14.99.54		Lytic cellulose monooxygenase
KFADANDD_00866	CDS	822				hypothetical protein
KFADANDD_00867	CDS	1068				hypothetical protein
KFADANDD_00868	CDS	1323				hypothetical protein
KFADANDD_00869	CDS	606				hypothetical protein
KFADANDD_00870	CDS	1716				hypothetical protein
KFADANDD_00871	CDS	504	acyII	3.5.1.11		Penicillin acylase 2 proenzyme
KFADANDD_00872	CDS	624				hypothetical protein
KFADANDD_00873	CDS	1803	ettA_1		COG0488	Energy-dependent translational throttle protein EttA
KFADANDD_00874	CDS	945	ispE	2.7.1.148	COG1947	4-diphosphocytidyl-2-C-methyl-D-erythritol kinase
KFADANDD_00875	CDS	948	ksgA	2.1.1.182	COG0030	Ribosomal RNA small subunit methyltransferase A
KFADANDD_00876	CDS	1299	rpfB	3.-.-.-	COG3583	Resuscitation-promoting factor RpfB
KFADANDD_00877	CDS	1191				hypothetical protein
KFADANDD_00878	CDS	951	dtd3	3.1.1.96		D-aminoacyl-tRNA deacylase
KFADANDD_00879	CDS	1785	metG	6.1.1.10	COG0073	Methionine--tRNA ligase
KFADANDD_00880	CDS	384				hypothetical protein
KFADANDD_00881	CDS	906				hypothetical protein
KFADANDD_00882	CDS	168				hypothetical protein
KFADANDD_00883	CDS	1299				hypothetical protein
KFADANDD_00884	CDS	1209				hypothetical protein
KFADANDD_00885	CDS	903				hypothetical protein
KFADANDD_00886	CDS	1539	bglA_1	3.2.1.21	COG2723	Beta-glucosidase A
KFADANDD_00887	CDS	1500				hypothetical protein
KFADANDD_00888	tRNA	76				tRNA-Leu(taa)
KFADANDD_00889	CDS	768				hypothetical protein
KFADANDD_00890	CDS	519				hypothetical protein
KFADANDD_00891	CDS	486				hypothetical protein
KFADANDD_00892	CDS	144				hypothetical protein
KFADANDD_00893	CDS	804				hypothetical protein
KFADANDD_00894	CDS	1512	appC	7.1.1.3	COG1271	Cytochrome bd-II ubiquinol oxidase subunit 1
KFADANDD_00895	CDS	1050	cydB_1	7.1.1.7	COG1294	Cytochrome bd-I ubiquinol oxidase subunit 2
KFADANDD_00896	CDS	1692	cydD		COG4988	ATP-binding/permease protein CydD
KFADANDD_00897	CDS	1218	icd	1.1.1.42	COG0538	Isocitrate dehydrogenase [NADP]
KFADANDD_00898	CDS	993	mdh	1.1.1.37	COG0039	Malate dehydrogenase
KFADANDD_00899	CDS	273				hypothetical protein
KFADANDD_00900	CDS	5934	glgX_1	3.2.1.196		Glycogen debranching enzyme
KFADANDD_00901	CDS	1482				hypothetical protein
KFADANDD_00902	CDS	876	purU	3.5.1.10	COG0788	Formyltetrahydrofolate deformylase
KFADANDD_00903	CDS	498				hypothetical protein
KFADANDD_00904	CDS	750	neo	2.7.1.95		Aminoglycoside 3'-phosphotransferase
KFADANDD_00905	CDS	1020				hypothetical protein
KFADANDD_00906	CDS	582				hypothetical protein
KFADANDD_00907	CDS	429				hypothetical protein
KFADANDD_00908	CDS	1290	glyA1	2.1.2.1	COG0112	Serine hydroxymethyltransferase 1
KFADANDD_00909	CDS	882	folD		COG0190	Bifunctional protein FolD protein
KFADANDD_00910	CDS	486				hypothetical protein
KFADANDD_00911	CDS	813	exoA	3.1.11.2	COG0708	Exodeoxyribonuclease
KFADANDD_00912	CDS	1347	entS_2			Enterobactin exporter EntS
KFADANDD_00913	CDS	609				hypothetical protein
KFADANDD_00914	CDS	1248				hypothetical protein
KFADANDD_00915	CDS	720	yknY_4	3.6.3.-	COG1136	putative ABC transporter ATP-binding protein YknY
KFADANDD_00916	CDS	1614				hypothetical protein
KFADANDD_00917	CDS	963				hypothetical protein
KFADANDD_00918	CDS	1227	macB_2	3.6.3.-	COG0577	Macrolide export ATP-binding/permease protein MacB
KFADANDD_00919	CDS	807	yknY_5	3.6.3.-	COG1136	putative ABC transporter ATP-binding protein YknY
KFADANDD_00920	CDS	1029				hypothetical protein
KFADANDD_00921	CDS	882				hypothetical protein
KFADANDD_00922	CDS	3048	glnE	2.7.7.42		Bifunctional glutamine synthetase adenylyltransferase/adenylyl-removing enzyme
KFADANDD_00923	CDS	1218				hypothetical protein
KFADANDD_00924	CDS	1383				hypothetical protein
KFADANDD_00925	CDS	267				hypothetical protein
KFADANDD_00926	CDS	1032	fgd1_1	1.1.98.2	COG2141	F420-dependent glucose-6-phosphate dehydrogenase
KFADANDD_00927	CDS	1710	treS_1	3.2.1.1	COG0366	Trehalose synthase/amylase TreS
KFADANDD_00928	CDS	1560				hypothetical protein
KFADANDD_00929	CDS	984				hypothetical protein
KFADANDD_00930	CDS	1899			COG1366	putative protein
KFADANDD_00931	CDS	234				hypothetical protein
KFADANDD_00932	CDS	1425	glnA1	6.3.1.2	COG0174	Glutamine synthetase
KFADANDD_00933	CDS	483				hypothetical protein
KFADANDD_00934	CDS	453				hypothetical protein
KFADANDD_00935	CDS	708				putative protein
KFADANDD_00936	CDS	975	lipA	2.8.1.8	COG0320	Lipoyl synthase
KFADANDD_00937	CDS	504				hypothetical protein
KFADANDD_00938	CDS	717	lipB	2.3.1.181		Octanoyltransferase
KFADANDD_00939	CDS	348				hypothetical protein
KFADANDD_00940	CDS	735		5.4.99.-	COG1187	putative RNA pseudouridine synthase
KFADANDD_00941	CDS	1110				hypothetical protein
KFADANDD_00942	CDS	732	cmk	2.7.4.25	COG0283	Cytidylate kinase
KFADANDD_00943	CDS	693				hypothetical protein
KFADANDD_00944	CDS	1518	der		COG1160	GTPase Der
KFADANDD_00945	CDS	558				hypothetical protein
KFADANDD_00946	CDS	1731	treP	2.4.1.64		Alpha,alpha-trehalose phosphorylase
KFADANDD_00947	CDS	1041	axeA_1	3.1.1.41	COG3458	Cephalosporin-C deacetylase
KFADANDD_00948	CDS	1695	fadD	6.2.1.3	COG0318	Long-chain-fatty-acid--CoA ligase
KFADANDD_00949	CDS	408	fkbP	5.2.1.8		FK506-binding protein
KFADANDD_00950	CDS	1254	xyoA	1.1.3.41	COG0277	putative xylitol oxidase
KFADANDD_00951	CDS	861				hypothetical protein
KFADANDD_00952	CDS	300				hypothetical protein
KFADANDD_00953	CDS	669	msrA	1.8.4.11	COG0225	Peptide methionine sulfoxide reductase MsrA
KFADANDD_00954	CDS	1233	metB_2	2.5.1.48	COG0626	Cystathionine gamma-synthase
KFADANDD_00955	CDS	1374				hypothetical protein
KFADANDD_00956	CDS	1203	tdcB	4.3.1.19	COG1171	L-threonine ammonia-lyase
KFADANDD_00957	CDS	486	greA		COG0782	Transcription elongation factor GreA
KFADANDD_00958	CDS	414				hypothetical protein
KFADANDD_00959	CDS	885	mca	3.5.1.115	COG2120	Mycothiol S-conjugate amidase
KFADANDD_00960	CDS	1464	cysNC		COG0529	Bifunctional enzyme CysN/CysC
KFADANDD_00961	CDS	939	cysD	2.7.7.4	COG0175	Sulfate adenylyltransferase subunit 2
KFADANDD_00962	CDS	720	cysH	1.8.4.8	COG0175	putative phosphoadenosine phosphosulfate reductase
KFADANDD_00963	CDS	162				hypothetical protein
KFADANDD_00964	CDS	1662	sir	1.8.7.1	COG0155	Sulfite reductase [ferredoxin]
KFADANDD_00965	CDS	1101	zapE			Cell division protein ZapE
KFADANDD_00966	CDS	1797	treZ	3.2.1.141	COG0296	Malto-oligosyltrehalose trehalohydrolase
KFADANDD_00967	CDS	2523	treY	5.4.99.15		Maltooligosyl trehalose synthase
KFADANDD_00968	CDS	2253	glgX_2	3.2.1.-	COG1523	Glycogen operon protein GlgX
KFADANDD_00969	CDS	1236	camA_2	1.18.1.5		Putidaredoxin reductase CamA
KFADANDD_00970	CDS	582				hypothetical protein
KFADANDD_00971	CDS	231				hypothetical protein
KFADANDD_00972	CDS	2181				hypothetical protein
KFADANDD_00973	CDS	1218	metXA	2.3.1.31	COG2021	Homoserine O-acetyltransferase
KFADANDD_00974	CDS	726				hypothetical protein
KFADANDD_00975	CDS	993	adh_1	1.1.1.1		Alcohol dehydrogenase
KFADANDD_00976	CDS	966				hypothetical protein
KFADANDD_00977	tRNA	95				tRNA-Arg(cct)
KFADANDD_00978	CDS	297				hypothetical protein
KFADANDD_00979	CDS	501				hypothetical protein
KFADANDD_00980	CDS	2958			COG0247	putative protein
KFADANDD_00981	CDS	438	osmC	1.11.1.15	COG1764	Peroxiredoxin OsmC
KFADANDD_00982	CDS	1179				hypothetical protein
KFADANDD_00983	CDS	354				hypothetical protein
KFADANDD_00984	CDS	111				hypothetical protein
KFADANDD_00985	CDS	813				hypothetical protein
KFADANDD_00986	CDS	1809	caeB_2	3.1.1.-		Carboxylesterase B
KFADANDD_00987	CDS	393				hypothetical protein
KFADANDD_00988	CDS	651				hypothetical protein
KFADANDD_00989	CDS	786				hypothetical protein
KFADANDD_00990	CDS	681				hypothetical protein
KFADANDD_00991	CDS	378				hypothetical protein
KFADANDD_00992	CDS	627				hypothetical protein
KFADANDD_00993	tRNA	73				tRNA-Gly(ccc)
KFADANDD_00994	CDS	603		2.3.-.-	COG0454	Putative acetyltransferase OgpAT
KFADANDD_00995	CDS	4314				hypothetical protein
KFADANDD_00996	CDS	1227				hypothetical protein
KFADANDD_00997	CDS	1017	yphB		COG2017	putative protein YphB
KFADANDD_00998	CDS	2469	cbpA_2	2.4.1.20	COG3459	Cellobiose phosphorylase
KFADANDD_00999	CDS	639	dcd	3.5.4.30	COG0717	dCTP deaminase, dUMP-forming
KFADANDD_01000	CDS	1146				hypothetical protein
KFADANDD_01001	CDS	606	nudF_1	3.6.1.13	COG0494	ADP-ribose pyrophosphatase
KFADANDD_01002	CDS	468				hypothetical protein
KFADANDD_01003	CDS	1944		3.6.3.-	COG1132	Putative multidrug export ATP-binding/permease protein
KFADANDD_01004	CDS	648				hypothetical protein
KFADANDD_01005	CDS	1062			COG3385	IS4 family transposase MICBce6
KFADANDD_01006	CDS	915				hypothetical protein
KFADANDD_01007	CDS	1608				hypothetical protein
KFADANDD_01008	CDS	915	era		COG1159	GTPase Era
KFADANDD_01009	CDS	1320				hypothetical protein
KFADANDD_01010	CDS	453	ybeY	3.1.-.-	COG0319	Endoribonuclease YbeY
KFADANDD_01011	CDS	1008			COG1702	PhoH-like protein
KFADANDD_01012	CDS	477				hypothetical protein
KFADANDD_01013	rRNA	1397				16S ribosomal RNA
KFADANDD_01014	CDS	1002			COG0391	Putative gluconeogenesis factor
KFADANDD_01015	CDS	945			COG1660	Nucleotide-binding protein
KFADANDD_01016	CDS	2046	uvrC		COG0322	UvrABC system protein C
KFADANDD_01017	CDS	528				hypothetical protein
KFADANDD_01018	CDS	2871	uvrA_2		COG0178	UvrABC system protein A
KFADANDD_01019	CDS	1887		3.2.1.28	COG3387	Trehalase
KFADANDD_01020	CDS	708	gloC	3.1.2.6	COG0491	Hydroxyacylglutathione hydrolase GloC
KFADANDD_01021	CDS	1164	ydbM	1.3.99.-		Putative acyl-CoA dehydrogenase YdbM
KFADANDD_01022	CDS	288				hypothetical protein
KFADANDD_01023	CDS	1011			COG0861	putative membrane protein
KFADANDD_01024	CDS	2106	uvrB		COG0556	UvrABC system protein B
KFADANDD_01025	CDS	1077				hypothetical protein
KFADANDD_01026	CDS	639	pcp	3.4.19.3	COG2039	Pyrrolidone-carboxylate peptidase
KFADANDD_01027	CDS	630	coaE	2.7.1.24	COG0237	Dephospho-CoA kinase
KFADANDD_01028	CDS	1485	rpsA		COG0539	30S ribosomal protein S1
KFADANDD_01029	CDS	1026	pfp_1	2.7.1.90		Pyrophosphate--fructose 6-phosphate 1-phosphotransferase
KFADANDD_01030	CDS	1767	gsiA_1	7.4.2.10	COG1123	Glutathione import ATP-binding protein GsiA
KFADANDD_01031	CDS	942	gsiD		COG1173	Glutathione transport system permease protein GsiD
KFADANDD_01032	CDS	1008	dppB		COG0601	Dipeptide transport system permease protein DppB
KFADANDD_01033	CDS	1671	hbpA		COG0747	Heme-binding protein A
KFADANDD_01034	CDS	852	COQ5_4	2.1.1.163		2-methoxy-6-polyprenyl-1,4-benzoquinol methylase, mitochondrial
KFADANDD_01035	CDS	1653	mctC		COG4147	Monocarboxylic acid transporter
KFADANDD_01036	CDS	354				hypothetical protein
KFADANDD_01037	CDS	2772	polA	2.7.7.7	COG0258	DNA polymerase I
KFADANDD_01038	CDS	414	entH	3.1.2.-	COG2050	Proofreading thioesterase EntH
KFADANDD_01039	CDS	720				hypothetical protein
KFADANDD_01040	CDS	1437				hypothetical protein
KFADANDD_01041	CDS	987				hypothetical protein
KFADANDD_01042	CDS	960	btuD_5	7.6.2.8		Vitamin B12 import ATP-binding protein BtuD
KFADANDD_01043	CDS	870	livF_2		COG0410	High-affinity branched-chain amino acid transport ATP-binding protein LivF
KFADANDD_01044	CDS	1407				hypothetical protein
KFADANDD_01045	CDS	642				hypothetical protein
KFADANDD_01046	CDS	765				hypothetical protein
KFADANDD_01047	CDS	1260	braC		COG0683	Leucine-, isoleucine-, valine-, threonine-, and alanine-binding protein
KFADANDD_01048	CDS	684	pdtaR		COG3707	putative transcriptional regulatory protein pdtaR
KFADANDD_01049	tRNA	76				tRNA-Leu(caa)
KFADANDD_01050	CDS	792				hypothetical protein
KFADANDD_01051	tRNA	99				tRNA-Ala(ggc)
KFADANDD_01052	CDS	888	pacX	1.14.16.7		Phenylalanine 3-hydroxylase
KFADANDD_01053	CDS	1914	mobA_1	1.14.13.23	COG0654	3-hydroxybenzoate 4-monooxygenase
KFADANDD_01054	CDS	240				hypothetical protein
KFADANDD_01055	CDS	1872	bmrA	3.6.3.-	COG1132	Multidrug resistance ABC transporter ATP-binding/permease protein BmrA
KFADANDD_01056	CDS	276				hypothetical protein
KFADANDD_01057	CDS	426				hypothetical protein
KFADANDD_01058	CDS	753				hypothetical protein
KFADANDD_01059	CDS	570				hypothetical protein
KFADANDD_01060	CDS	303				hypothetical protein
KFADANDD_01061	CDS	783		1.-.-.-	COG0656	putative oxidoreductase/MSMEI_2347
KFADANDD_01062	CDS	489				hypothetical protein
KFADANDD_01063	CDS	2148				hypothetical protein
KFADANDD_01064	CDS	264				hypothetical protein
KFADANDD_01065	CDS	2049				hypothetical protein
KFADANDD_01066	CDS	723				hypothetical protein
KFADANDD_01067	CDS	348				hypothetical protein
KFADANDD_01068	CDS	561				hypothetical protein
KFADANDD_01069	CDS	255				hypothetical protein
KFADANDD_01070	CDS	303				hypothetical protein
KFADANDD_01071	CDS	411	IMPDH	1.1.1.205		Inosine-5'-monophosphate dehydrogenase
KFADANDD_01072	CDS	1485	ligD_3		COG1793	Multifunctional non-homologous end joining DNA repair protein LigD
KFADANDD_01073	CDS	378				hypothetical protein
KFADANDD_01074	CDS	408				hypothetical protein
KFADANDD_01075	CDS	1053				hypothetical protein
KFADANDD_01076	CDS	738	trmB	2.1.1.33	COG0220	tRNA (guanine-N(7)-)-methyltransferase
KFADANDD_01077	CDS	786			COG3324	Putative glyoxylase CFP32
KFADANDD_01078	CDS	996	fieF			Ferrous-iron efflux pump FieF
KFADANDD_01079	CDS	1383	yfeO			Putative ion-transport protein YfeO
KFADANDD_01080	CDS	1074				hypothetical protein
KFADANDD_01081	CDS	1152				hypothetical protein
KFADANDD_01082	CDS	2478	gyrA_2	5.6.2.2	COG0188	DNA gyrase subunit A
KFADANDD_01083	CDS	744				hypothetical protein
KFADANDD_01084	CDS	1041	mshD_4	2.3.1.189		Mycothiol acetyltransferase
KFADANDD_01085	CDS	2220	gyrB_2	5.6.2.2	COG0187	DNA gyrase subunit B
KFADANDD_01086	CDS	210				hypothetical protein
KFADANDD_01087	CDS	1590	hrdB		COG0568	RNA polymerase principal sigma factor HrdB
KFADANDD_01088	CDS	393				Universal stress protein
KFADANDD_01089	CDS	1248				hypothetical protein
KFADANDD_01090	CDS	543				hypothetical protein
KFADANDD_01091	CDS	1119	hexs-b	2.5.1.83		Hexaprenyl-diphosphate synthase large subunit ((2E,6E)-farnesyl-diphosphate specific)
KFADANDD_01092	CDS	414				DNA-binding protein
KFADANDD_01093	CDS	1167				hypothetical protein
KFADANDD_01094	CDS	2001	spk1	2.7.11.1		Serine/threonine-protein kinase PK-1
KFADANDD_01095	CDS	408				hypothetical protein
KFADANDD_01096	CDS	1986				hypothetical protein
KFADANDD_01097	CDS	828	otsB	3.1.3.12	COG0637	Trehalose-phosphate phosphatase
KFADANDD_01098	CDS	531				hypothetical protein
KFADANDD_01099	CDS	1074	leuB	1.1.1.85	COG0473	3-isopropylmalate dehydrogenase
KFADANDD_01100	CDS	1110	ilvE	2.6.1.42	COG0115	Branched-chain-amino-acid aminotransferase
KFADANDD_01101	CDS	372				hypothetical protein
KFADANDD_01102	CDS	1080	emrY_2			putative multidrug resistance protein EmrY
KFADANDD_01103	CDS	678	rtcB_1	6.5.1.-	COG1690	RNA-splicing ligase RtcB
KFADANDD_01104	CDS	900	ftsH_1	3.4.24.-		ATP-dependent zinc metalloprotease FtsH
KFADANDD_01105	CDS	492				hypothetical protein
KFADANDD_01106	CDS	510				hypothetical protein
KFADANDD_01107	CDS	855				hypothetical protein
KFADANDD_01108	CDS	903				hypothetical protein
KFADANDD_01109	CDS	864				hypothetical protein
KFADANDD_01110	CDS	900				hypothetical protein
KFADANDD_01111	CDS	168				hypothetical protein
KFADANDD_01112	CDS	1206				hypothetical protein
KFADANDD_01113	CDS	1998				hypothetical protein
KFADANDD_01114	CDS	2310				hypothetical protein
KFADANDD_01115	CDS	912				hypothetical protein
KFADANDD_01116	CDS	294				hypothetical protein
KFADANDD_01117	CDS	435				hypothetical protein
KFADANDD_01118	CDS	1941				hypothetical protein
KFADANDD_01119	CDS	1791				hypothetical protein
KFADANDD_01120	CDS	1413	xerC_4			Tyrosine recombinase XerC
KFADANDD_01121	CDS	492	rtcB_2	6.5.1.-	COG1690	RNA-splicing ligase RtcB
KFADANDD_01122	CDS	693				hypothetical protein
KFADANDD_01123	CDS	300				hypothetical protein
KFADANDD_01124	CDS	852				hypothetical protein
KFADANDD_01125	CDS	321				hypothetical protein
KFADANDD_01126	CDS	456				hypothetical protein
KFADANDD_01127	CDS	513				hypothetical protein
KFADANDD_01128	CDS	1188	mlc		COG1940	Protein mlc
KFADANDD_01129	CDS	1326	dasA_1		COG1653	Diacetylchitobiose binding protein DasA
KFADANDD_01130	CDS	942	dasB		COG1175	Diacetylchitobiose uptake system permease protein DasB
KFADANDD_01131	CDS	939	dasC_1		COG0395	Diacetylchitobiose uptake system permease protein DasC
KFADANDD_01132	CDS	963	glcK	2.7.1.2	COG1940	Glucokinase
KFADANDD_01133	CDS	783	nagB	3.5.99.6	COG0363	Glucosamine-6-phosphate deaminase
KFADANDD_01134	CDS	768				hypothetical protein
KFADANDD_01135	CDS	441				hypothetical protein
KFADANDD_01136	CDS	372				hypothetical protein
KFADANDD_01137	CDS	1815				hypothetical protein
KFADANDD_01138	CDS	156				hypothetical protein
KFADANDD_01139	CDS	1380	pncB1	6.3.4.21	COG1488	Nicotinate phosphoribosyltransferase pncB1
KFADANDD_01140	CDS	378	clpS			ATP-dependent Clp protease adapter protein ClpS
KFADANDD_01141	CDS	702				hypothetical protein
KFADANDD_01142	CDS	816	murI	5.1.1.3	COG0796	Glutamate racemase
KFADANDD_01143	CDS	789			COG1234	putative protein
KFADANDD_01144	CDS	543				hypothetical protein
KFADANDD_01145	CDS	795	rph	2.7.7.56	COG0689	Ribonuclease PH
KFADANDD_01146	CDS	627		3.6.1.66	COG0127	dITP/XTP pyrophosphatase
KFADANDD_01147	CDS	1698	expZ		COG0488	Nucleotide-binding protein ExpZ
KFADANDD_01148	CDS	1089				hypothetical protein
KFADANDD_01149	CDS	555				hypothetical protein
KFADANDD_01150	CDS	372	trxC		COG0526	Putative thioredoxin 2
KFADANDD_01151	CDS	3024				hypothetical protein
KFADANDD_01152	tRNA	86				tRNA-Leu(tag)
KFADANDD_01153	CDS	468	bcp	1.11.1.15	COG1225	Putative peroxiredoxin
KFADANDD_01154	CDS	348	groS_1			10 kDa chaperonin
KFADANDD_01155	CDS	222				hypothetical protein
KFADANDD_01156	tRNA	76				tRNA-Lys(ctt)
KFADANDD_01157	CDS	969				hypothetical protein
KFADANDD_01158	CDS	1422	gadA	4.1.1.15	COG0076	Glutamate decarboxylase
KFADANDD_01159	CDS	1452	merA_2	1.16.1.1		Mercuric reductase
KFADANDD_01160	CDS	1005				hypothetical protein
KFADANDD_01161	CDS	774	opuCB_1		COG1174	Glycine betaine/carnitine/choline transport system permease protein OpuCB
KFADANDD_01162	CDS	675	opuCB_2		COG1174	Carnitine transport permease protein OpuCB
KFADANDD_01163	CDS	1167	btuD_6	7.6.2.8		Vitamin B12 import ATP-binding protein BtuD
KFADANDD_01164	CDS	927	dcsG	6.3.3.5		Cycloserine biosynthesis protein DcsG
KFADANDD_01165	tRNA	74				tRNA-His(gtg)
KFADANDD_01166	CDS	1311				hypothetical protein
KFADANDD_01167	CDS	1293	phoA	3.1.3.1	COG1785	Alkaline phosphatase 4
KFADANDD_01168	CDS	1473	gltD_1	1.4.1.13	COG0493	Glutamate synthase [NADPH] small chain
KFADANDD_01169	CDS	807	COQ5_5	2.1.1.163		2-methoxy-6-polyprenyl-1,4-benzoquinol methylase, mitochondrial
KFADANDD_01170	CDS	1527		4.2.1.79		2-methylcitrate dehydratase
KFADANDD_01171	CDS	894	mmgF	4.1.3.-	COG2513	2-methylisocitrate lyase
KFADANDD_01172	CDS	1107	gltA	2.3.3.5		2-methylcitrate synthase
KFADANDD_01173	CDS	336				hypothetical protein
KFADANDD_01174	CDS	1296				hypothetical protein
KFADANDD_01175	tRNA	78				tRNA-Pro(cgg)
KFADANDD_01176	CDS	822	citE	4.1.-.-	COG2301	Citrate lyase subunit beta-like protein
KFADANDD_01177	CDS	543				hypothetical protein
KFADANDD_01178	CDS	1176	acdA	1.3.99.-	COG1960	Acyl-CoA dehydrogenase
KFADANDD_01179	CDS	2262	accA1		COG4770	Acetyl-/propionyl-coenzyme A carboxylase alpha chain
KFADANDD_01180	CDS	702		2.1.3.1	COG4799	Methylmalonyl-CoA carboxyltransferase 12S subunit
KFADANDD_01181	CDS	225				hypothetical protein
KFADANDD_01182	CDS	2808	secA			Protein translocase subunit SecA
KFADANDD_01183	CDS	564				hypothetical protein
KFADANDD_01184	CDS	795	fabG_5	1.1.1.100		3-oxoacyl-[acyl-carrier-protein] reductase FabG
KFADANDD_01185	CDS	2256				hypothetical protein
KFADANDD_01186	CDS	1209				hypothetical protein
KFADANDD_01187	CDS	525				hypothetical protein
KFADANDD_01188	CDS	327				hypothetical protein
KFADANDD_01189	CDS	957				hypothetical protein
KFADANDD_01190	CDS	1164	xdh	1.1.1.179		D-xylose dehydrogenase
KFADANDD_01191	CDS	1500	por	1.1.1.-	COG0246	Polyol:NADP oxidoreductase
KFADANDD_01192	CDS	1299	purR_1			HTH-type transcriptional repressor PurR
KFADANDD_01193	CDS	1494	uxaC_1	5.3.1.12	COG1904	Uronate isomerase
KFADANDD_01194	CDS	645	eda		COG0800	KHG/KDPG aldolase
KFADANDD_01195	CDS	1104	iolC	2.7.1.92	COG0524	5-dehydro-2-deoxygluconokinase
KFADANDD_01196	CDS	987				hypothetical protein
KFADANDD_01197	CDS	582				hypothetical protein
KFADANDD_01198	CDS	1587	garD	4.2.1.42	COG2721	Galactarate dehydratase (L-threo-forming)
KFADANDD_01199	CDS	1023	galS		COG1609	HTH-type transcriptional regulator GalS
KFADANDD_01200	CDS	759	lutR		COG2186	HTH-type transcriptional regulator LutR
KFADANDD_01201	CDS	870				hypothetical protein
KFADANDD_01202	CDS	1827	ywrD	2.3.2.2	COG0405	Glutathione hydrolase-like YwrD proenzyme
KFADANDD_01203	CDS	1041				hypothetical protein
KFADANDD_01204	CDS	465	trmL	2.1.1.207	COG0219	tRNA (cytidine(34)-2'-O)-methyltransferase
KFADANDD_01205	CDS	1038	gpr_2	1.1.1.-	COG0667	L-glyceraldehyde 3-phosphate reductase
KFADANDD_01206	CDS	816	menH_1	4.2.99.20		2-succinyl-6-hydroxy-2,4-cyclohexadiene-1-carboxylate synthase
KFADANDD_01207	CDS	225				hypothetical protein
KFADANDD_01208	CDS	189				hypothetical protein
KFADANDD_01209	CDS	1275	nanR			HTH-type transcriptional repressor NanR
KFADANDD_01210	CDS	2325				hypothetical protein
KFADANDD_01211	CDS	378				hypothetical protein
KFADANDD_01212	CDS	1323		1.3.1.-	COG3268	Putative trans-acting enoyl reductase
KFADANDD_01213	CDS	1044	mctB			Copper transporter MctB
KFADANDD_01214	CDS	1188				hypothetical protein
KFADANDD_01215	CDS	1737	recN		COG0497	DNA repair protein RecN
KFADANDD_01216	CDS	984	ppnK	2.7.1.23	COG0061	NAD kinase
KFADANDD_01217	CDS	876	tlyA	2.1.1.226	COG1189	16S/23S rRNA (cytidine-2'-O)-methyltransferase TlyA
KFADANDD_01218	CDS	177				hypothetical protein
KFADANDD_01219	CDS	1041		3.1.3.21	COG0647	D,L-glycerol 3-phosphate phosphatase
KFADANDD_01220	CDS	1017				hypothetical protein
KFADANDD_01221	CDS	690	scpB			Segregation and condensation protein B
KFADANDD_01222	CDS	978	scpA			Segregation and condensation protein A
KFADANDD_01223	CDS	867			COG1192	putative protein
KFADANDD_01224	CDS	969	xerD_1		COG4974	Tyrosine recombinase XerD
KFADANDD_01225	CDS	1008	ctaB	2.5.1.141	COG0109	Protoheme IX farnesyltransferase
KFADANDD_01226	CDS	1149				hypothetical protein
KFADANDD_01227	CDS	2115				hypothetical protein
KFADANDD_01228	CDS	1626				hypothetical protein
KFADANDD_01229	CDS	1110	mshA_1	2.4.1.250		D-inositol-3-phosphate glycosyltransferase
KFADANDD_01230	CDS	948				hypothetical protein
KFADANDD_01231	CDS	1110				hypothetical protein
KFADANDD_01232	CDS	1539				hypothetical protein
KFADANDD_01233	CDS	1248				hypothetical protein
KFADANDD_01234	CDS	810				hypothetical protein
KFADANDD_01235	CDS	729				hypothetical protein
KFADANDD_01236	CDS	3531				hypothetical protein
KFADANDD_01237	CDS	4710				hypothetical protein
KFADANDD_01238	CDS	1116				hypothetical protein
KFADANDD_01239	CDS	1365				hypothetical protein
KFADANDD_01240	CDS	1047	mshA_2	2.4.1.250		D-inositol-3-phosphate glycosyltransferase
KFADANDD_01241	CDS	1074	gumI	2.4.1.251		GDP-mannose:glycolipid 4-beta-D-mannosyltransferase
KFADANDD_01242	CDS	1554				hypothetical protein
KFADANDD_01243	CDS	963				hypothetical protein
KFADANDD_01244	CDS	981	ngcG_1		COG0395	Diacetylchitobiose uptake system permease protein NgcG
KFADANDD_01245	CDS	1233	hemH	4.99.1.1		Ferrochelatase
KFADANDD_01246	CDS	702			COG3253	putative protein/MSMEI_2713
KFADANDD_01247	CDS	360				hypothetical protein
KFADANDD_01248	CDS	1044				hypothetical protein
KFADANDD_01249	CDS	1272	gdhA	1.4.1.3	COG0334	Glutamate dehydrogenase
KFADANDD_01250	CDS	453				hypothetical protein
KFADANDD_01251	CDS	1518	hmp_1	1.14.12.17		Flavohemoprotein
KFADANDD_01252	CDS	879				hypothetical protein
KFADANDD_01253	CDS	468				hypothetical protein
KFADANDD_01254	CDS	501				hypothetical protein
KFADANDD_01255	CDS	489	def	3.5.1.88	COG0242	Peptide deformylase
KFADANDD_01256	CDS	744				hypothetical protein
KFADANDD_01257	CDS	981				hypothetical protein
KFADANDD_01258	CDS	417				hypothetical protein
KFADANDD_01259	CDS	669				hypothetical protein
KFADANDD_01260	CDS	183				putative protein
KFADANDD_01261	CDS	1377	bmr3_2			Multidrug resistance protein 3
KFADANDD_01262	CDS	1359	pip	3.4.11.5		Proline iminopeptidase
KFADANDD_01263	CDS	246				hypothetical protein
KFADANDD_01264	CDS	738				hypothetical protein
KFADANDD_01265	CDS	1047				hypothetical protein
KFADANDD_01266	CDS	975				hypothetical protein
KFADANDD_01267	CDS	663	udgB	3.2.2.-	COG1573	Type-5 uracil-DNA glycosylase
KFADANDD_01268	CDS	1086	trpS	6.1.1.2	COG0180	Tryptophan--tRNA ligase
KFADANDD_01269	CDS	594	yjcG	3.1.-.-	COG1514	Putative phosphoesterase YjcG
KFADANDD_01270	CDS	1029	yhjD		COG1295	Inner membrane protein YhjD
KFADANDD_01271	CDS	762				hypothetical protein
KFADANDD_01272	CDS	174				hypothetical protein
KFADANDD_01273	CDS	762	sdhB	1.3.5.1	COG0479	Succinate dehydrogenase iron-sulfur subunit
KFADANDD_01274	CDS	1851	sdhA	1.3.5.1		Succinate dehydrogenase flavoprotein subunit
KFADANDD_01275	CDS	459				hypothetical protein
KFADANDD_01276	CDS	336				hypothetical protein
KFADANDD_01277	CDS	1170	algA		COG0662	Alginate biosynthesis protein AlgA
KFADANDD_01278	CDS	1257	scmP_1	3.5.1.-	COG1473	N-acetylcysteine deacetylase
KFADANDD_01279	CDS	1113	tmpC		COG1744	Membrane lipoprotein TmpC
KFADANDD_01280	CDS	1623	mglA	7.5.2.11	COG1129	Galactose/methyl galactoside import ATP-binding protein MglA
KFADANDD_01281	CDS	1242				hypothetical protein
KFADANDD_01282	CDS	1299				hypothetical protein
KFADANDD_01283	CDS	417	cdd	3.5.4.5	COG0295	Cytidine deaminase
KFADANDD_01284	CDS	1299	deoA	2.4.2.4	COG0213	Thymidine phosphorylase
KFADANDD_01285	CDS	237				hypothetical protein
KFADANDD_01286	CDS	1221	add	3.5.4.4	COG1816	Adenosine deaminase
KFADANDD_01287	CDS	696	deoC	4.1.2.4	COG0274	Deoxyribose-phosphate aldolase
KFADANDD_01288	tRNA	99				tRNA-Ala(agc)
KFADANDD_01289	CDS	1839		5.4.2.8	COG1109	putative phosphomannomutase
KFADANDD_01290	CDS	852	punA	2.4.2.1		Purine nucleoside phosphorylase
KFADANDD_01291	CDS	1467	lpdA	1.6.5.2	COG1249	NAD(P)H dehydrogenase (quinone)
KFADANDD_01292	CDS	567				hypothetical protein
KFADANDD_01293	CDS	2097	tolB_1			Tol-Pal system protein TolB
KFADANDD_01294	CDS	1023	gpr_3	1.1.1.-	COG0667	L-glyceraldehyde 3-phosphate reductase
KFADANDD_01295	CDS	198				hypothetical protein
KFADANDD_01296	CDS	1200	serA	1.1.1.95	COG0111	D-3-phosphoglycerate dehydrogenase
KFADANDD_01297	CDS	2253				hypothetical protein
KFADANDD_01298	CDS	1239				hypothetical protein
KFADANDD_01299	CDS	1623	sasA_3	2.7.-.-		Adaptive-response sensory-kinase SasA
KFADANDD_01300	CDS	441	rcp1			Response regulator rcp1
KFADANDD_01301	CDS	936				hypothetical protein
KFADANDD_01302	CDS	204	scoF_1		COG1278	Cold shock protein ScoF
KFADANDD_01303	CDS	768				hypothetical protein
KFADANDD_01304	CDS	498				hypothetical protein
KFADANDD_01305	CDS	1272	dinB1_1	2.7.7.7	COG0389	DNA polymerase IV 1
KFADANDD_01306	CDS	396				hypothetical protein
KFADANDD_01307	CDS	2322				hypothetical protein
KFADANDD_01308	CDS	1242				hypothetical protein
KFADANDD_01309	CDS	1014				hypothetical protein
KFADANDD_01310	CDS	477	mraZ			Transcriptional regulator MraZ
KFADANDD_01311	CDS	1014	rsmH	2.1.1.199	COG0275	Ribosomal RNA small subunit methyltransferase H
KFADANDD_01312	CDS	420	ftsL_2			Cell division protein FtsL
KFADANDD_01313	CDS	183	glnD	2.7.7.59		Bifunctional uridylyltransferase/uridylyl-removing enzyme
KFADANDD_01314	CDS	570	yceD_1		COG2310	General stress protein 16U
KFADANDD_01315	CDS	534				hypothetical protein
KFADANDD_01316	CDS	1221				hypothetical protein
KFADANDD_01317	CDS	576	yceD_2		COG2310	General stress protein 16U
KFADANDD_01318	CDS	579	yceD_3		COG2310	General stress protein 16U
KFADANDD_01319	CDS	1140				hypothetical protein
KFADANDD_01320	CDS	579	yceD_4		COG2310	General stress protein 16U
KFADANDD_01321	CDS	1041		3.2.1.55	COG3940	Extracellular exo-alpha-(1->5)-L-arabinofuranosidase
KFADANDD_01322	CDS	1239	ndbB_1	1.6.5.12		Demethylphylloquinone reductase NdbB
KFADANDD_01323	CDS	1236	pigE	2.6.1.-		Aminotransferase PigE
KFADANDD_01324	CDS	690	tetR_1			Tetracycline repressor protein class B from transposon Tn10
KFADANDD_01325	CDS	444				hypothetical protein
KFADANDD_01326	CDS	1224				hypothetical protein
KFADANDD_01327	CDS	867	hldD	5.1.3.20		ADP-L-glycero-D-manno-heptose-6-epimerase
KFADANDD_01328	CDS	663				hypothetical protein
KFADANDD_01329	CDS	969	pld1	1.1.1.107		Pyridoxal 4-dehydrogenase
KFADANDD_01330	CDS	951		1.-.-.-		Putative coenzyme F420-dependent oxidoreductase
KFADANDD_01331	CDS	2082	mrdA	3.4.16.4		Peptidoglycan D,D-transpeptidase MrdA
KFADANDD_01332	CDS	864	mcrA_1	1.5.3.-		Mitomycin radical oxidase
KFADANDD_01333	CDS	1386				hypothetical protein
KFADANDD_01334	CDS	1680	malL_2	3.2.1.10	COG0366	Oligo-1,6-glucosidase
KFADANDD_01335	CDS	1026	degA_2		COG1609	HTH-type transcriptional regulator DegA
KFADANDD_01336	CDS	909	pknD_2	2.7.11.1		Serine/threonine-protein kinase PknD
KFADANDD_01337	CDS	498				hypothetical protein
KFADANDD_01338	CDS	480				hypothetical protein
KFADANDD_01339	CDS	1494	cex		COG3693	Exoglucanase/xylanase
KFADANDD_01340	CDS	576				hypothetical protein
KFADANDD_01341	CDS	756				hypothetical protein
KFADANDD_01342	CDS	759				hypothetical protein
KFADANDD_01343	CDS	1119				hypothetical protein
KFADANDD_01344	CDS	1245	cysG_1		COG0007	Siroheme synthase
KFADANDD_01345	CDS	438	nirD	1.7.1.15	COG2146	Nitrite reductase (NADH) small subunit
KFADANDD_01346	CDS	2595	nasD_1	1.7.1.4	COG1251	Nitrite reductase [NAD(P)H]
KFADANDD_01347	CDS	552				hypothetical protein
KFADANDD_01348	CDS	936	btuD_7	7.6.2.8		Vitamin B12 import ATP-binding protein BtuD
KFADANDD_01349	CDS	1230				hypothetical protein
KFADANDD_01350	CDS	447			COG0537	putative HIT-like protein
KFADANDD_01351	CDS	1581	msrP_1	1.8.5.-		Protein-methionine-sulfoxide reductase catalytic subunit MsrP
KFADANDD_01352	CDS	471				hypothetical protein
KFADANDD_01353	CDS	2049	aguA	3.2.1.131		Xylan alpha-(1->2)-glucuronosidase
KFADANDD_01354	CDS	1392	rspA	4.2.1.-	COG4948	D-galactonate dehydratase family member RspA
KFADANDD_01355	CDS	1026	degA_3		COG1609	HTH-type transcriptional regulator DegA
KFADANDD_01356	CDS	882				hypothetical protein
KFADANDD_01357	CDS	633				hypothetical protein
KFADANDD_01358	CDS	420				hypothetical protein
KFADANDD_01359	CDS	2196	recQ	3.6.4.12	COG0514	ATP-dependent DNA helicase RecQ
KFADANDD_01360	CDS	792				hypothetical protein
KFADANDD_01361	CDS	576	pyrE	2.4.2.10	COG0461	Orotate phosphoribosyltransferase
KFADANDD_01362	CDS	831				hypothetical protein
KFADANDD_01363	CDS	765				hypothetical protein
KFADANDD_01364	CDS	774	hdpA	3.1.3.-		Dihydroxyacetone phosphatase
KFADANDD_01365	CDS	780			COG0586	putative membrane protein
KFADANDD_01366	CDS	939				hypothetical protein
KFADANDD_01367	CDS	987	lacI_1		COG1609	Lactose operon repressor
KFADANDD_01368	CDS	1599	xylB_1	2.7.1.17		Xylulose kinase
KFADANDD_01369	CDS	771	ulaF	5.1.3.4	COG0235	L-ribulose-5-phosphate 4-epimerase UlaF
KFADANDD_01370	CDS	1509	araA	5.3.1.4		L-arabinose isomerase
KFADANDD_01371	CDS	195				hypothetical protein
KFADANDD_01372	CDS	525				hypothetical protein
KFADANDD_01373	CDS	798	prmC_2	2.1.1.297	COG2890	Release factor glutamine methyltransferase
KFADANDD_01374	CDS	405				hypothetical protein
KFADANDD_01375	CDS	1074	lacI_2		COG1609	Lactose operon repressor
KFADANDD_01376	CDS	1374				hypothetical protein
KFADANDD_01377	CDS	942	araP		COG1175	L-arabinose transport system permease protein AraP
KFADANDD_01378	CDS	948	araQ_2		COG0395	L-arabinose transport system permease protein AraQ
KFADANDD_01379	CDS	2244	bgaA	3.2.1.23	COG1874	Beta-galactosidase BgaA
KFADANDD_01380	CDS	1011	ytfQ			ABC transporter periplasmic-binding protein YtfQ
KFADANDD_01381	CDS	1665	fruK	7.5.2.-	COG1129	Fructose import ATP-binding protein FruK
KFADANDD_01382	CDS	1038	ytfT			Inner membrane ABC transporter permease protein YtfT
KFADANDD_01383	CDS	1023	yjfF			Inner membrane ABC transporter permease protein YjfF
KFADANDD_01384	CDS	4371				hypothetical protein
KFADANDD_01385	CDS	2343				hypothetical protein
KFADANDD_01386	CDS	1863				hypothetical protein
KFADANDD_01387	CDS	891			COG0583	putative HTH-type transcriptional regulator
KFADANDD_01388	CDS	606	argO		COG1279	Arginine exporter protein ArgO
KFADANDD_01389	CDS	420				hypothetical protein
KFADANDD_01390	tRNA	79				tRNA-Met(cat)
KFADANDD_01391	CDS	459				hypothetical protein
KFADANDD_01392	CDS	954	truA	5.4.99.12	COG0101	tRNA pseudouridine synthase A
KFADANDD_01393	CDS	768	ppgK_1	2.7.1.63	COG1940	Polyphosphate glucokinase
KFADANDD_01394	CDS	753	menH_2	4.2.99.20		2-succinyl-6-hydroxy-2,4-cyclohexadiene-1-carboxylate synthase
KFADANDD_01395	CDS	522				hypothetical protein
KFADANDD_01396	CDS	330	whiB_2			Transcriptional regulator WhiB
KFADANDD_01397	CDS	786				hypothetical protein
KFADANDD_01398	CDS	1272	manA	5.3.1.8	COG1482	Mannose-6-phosphate isomerase
KFADANDD_01399	CDS	870	rmlA	2.7.7.24	COG1209	Glucose-1-phosphate thymidylyltransferase
KFADANDD_01400	CDS	1161				hypothetical protein
KFADANDD_01401	CDS	1242				hypothetical protein
KFADANDD_01402	CDS	1485				hypothetical protein
KFADANDD_01403	CDS	1932				hypothetical protein
KFADANDD_01404	CDS	969				hypothetical protein
KFADANDD_01405	CDS	1161				hypothetical protein
KFADANDD_01406	CDS	900				hypothetical protein
KFADANDD_01407	CDS	417				hypothetical protein
KFADANDD_01408	CDS	951	nirC		COG2116	Nitrite transporter NirC
KFADANDD_01409	CDS	1122	namA	1.6.99.1	COG1902	NADPH dehydrogenase
KFADANDD_01410	CDS	1410		1.1.1.38		NAD-dependent malic enzyme
KFADANDD_01411	CDS	597				hypothetical protein
KFADANDD_01412	CDS	861				hypothetical protein
KFADANDD_01413	CDS	936				hypothetical protein
KFADANDD_01414	CDS	207				hypothetical protein
KFADANDD_01415	CDS	321				hypothetical protein
KFADANDD_01416	CDS	576				hypothetical protein
KFADANDD_01417	CDS	516				hypothetical protein
KFADANDD_01418	CDS	651				hypothetical protein
KFADANDD_01419	CDS	1161				hypothetical protein
KFADANDD_01420	CDS	1209	dinB	2.7.7.7	COG0389	DNA polymerase IV
KFADANDD_01421	CDS	438				hypothetical protein
KFADANDD_01422	CDS	1149	prfB		COG1186	Peptide chain release factor 2
KFADANDD_01423	CDS	1128	chvE_1		COG4213	Multiple sugar-binding periplasmic receptor ChvE
KFADANDD_01424	CDS	3189	rocA	1.2.1.88		1-pyrroline-5-carboxylate dehydrogenase
KFADANDD_01425	CDS	1044	rbsR_1		COG1609	Ribose operon repressor
KFADANDD_01426	CDS	915	lacG			Lactose transport system permease protein LacG
KFADANDD_01427	CDS	1008	lacF_3			Lactose transport system permease protein LacF
KFADANDD_01428	CDS	1305				hypothetical protein
KFADANDD_01429	CDS	519				hypothetical protein
KFADANDD_01430	CDS	1485	pdtaS	2.7.13.3	COG3920	putative sensor histidine kinase pdtaS
KFADANDD_01431	CDS	1413				hypothetical protein
KFADANDD_01432	CDS	438				hypothetical protein
KFADANDD_01433	CDS	477				hypothetical protein
KFADANDD_01434	CDS	990				hypothetical protein
KFADANDD_01435	CDS	1080				hypothetical protein
KFADANDD_01436	CDS	1830				hypothetical protein
KFADANDD_01437	tRNA	103				tRNA-Leu(gag)
KFADANDD_01438	CDS	1125	rlmC	2.1.1.189	COG2265	23S rRNA (uracil(747)-C(5))-methyltransferase RlmC
KFADANDD_01439	CDS	303				hypothetical protein
KFADANDD_01440	CDS	480				hypothetical protein
KFADANDD_01441	CDS	2259				hypothetical protein
KFADANDD_01442	CDS	1083				hypothetical protein
KFADANDD_01443	CDS	621	yqaB	3.1.3.-	COG0637	Fructose-1-phosphate phosphatase YqaB
KFADANDD_01444	CDS	1011	thrB	2.7.1.39		Homoserine kinase
KFADANDD_01445	CDS	1092	thrC	4.2.3.1	COG0498	Threonine synthase
KFADANDD_01446	CDS	1341	hom	1.1.1.3	COG0460	Homoserine dehydrogenase
KFADANDD_01447	CDS	663	hmuO	1.14.14.18		Heme oxygenase
KFADANDD_01448	CDS	1311				hypothetical protein
KFADANDD_01449	CDS	1638				hypothetical protein
KFADANDD_01450	CDS	1326				hypothetical protein
KFADANDD_01451	CDS	1200				hypothetical protein
KFADANDD_01452	CDS	804	hmuV	3.6.3.-		Hemin import ATP-binding protein HmuV
KFADANDD_01453	CDS	1188	btuC_1			Vitamin B12 import system permease protein BtuC
KFADANDD_01454	CDS	1104				hypothetical protein
KFADANDD_01455	CDS	1440	lysA	4.1.1.20	COG0019	Diaminopimelate decarboxylase
KFADANDD_01456	CDS	1638	argS	6.1.1.19	COG0018	Arginine--tRNA ligase
KFADANDD_01457	CDS	654	pdhR		COG2186	Pyruvate dehydrogenase complex repressor
KFADANDD_01458	tRNA	74				tRNA-Arg(ccg)
KFADANDD_01459	CDS	303				IS3 family transposase ISMsm7
KFADANDD_01460	CDS	669				IS3 family transposase ISBli17
KFADANDD_01461	CDS	315				hypothetical protein
KFADANDD_01462	CDS	609				hypothetical protein
KFADANDD_01463	CDS	1014				hypothetical protein
KFADANDD_01464	CDS	654	yknY_6	3.6.3.-	COG1136	putative ABC transporter ATP-binding protein YknY
KFADANDD_01465	CDS	1032				hypothetical protein
KFADANDD_01466	CDS	537				hypothetical protein
KFADANDD_01467	CDS	306				hypothetical protein
KFADANDD_01468	CDS	843				IS3 family transposase ISAar24
KFADANDD_01469	CDS	1143		1.14.-.-		Cytochrome P450-terp
KFADANDD_01470	CDS	1359				hypothetical protein
KFADANDD_01471	CDS	360	kmtR		COG0640	HTH-type transcriptional regulator KmtR
KFADANDD_01472	CDS	645	mntP			manganese efflux pump MntP
KFADANDD_01473	CDS	1326	icl	4.1.3.1	COG2224	Isocitrate lyase
KFADANDD_01474	CDS	1662	aceB	2.3.3.9		Malate synthase
KFADANDD_01475	CDS	408				hypothetical protein
KFADANDD_01476	CDS	2751	adhE		COG1012	Aldehyde-alcohol dehydrogenase
KFADANDD_01477	CDS	1254	xseA	3.1.11.6	COG1570	Exodeoxyribonuclease 7 large subunit
KFADANDD_01478	CDS	273	xseB	3.1.11.6		Exodeoxyribonuclease 7 small subunit
KFADANDD_01479	CDS	936	scrK	2.7.1.4	COG0524	Fructokinase
KFADANDD_01480	CDS	1269	sugC	3.6.3.-	COG3839	Trehalose import ATP-binding protein SugC
KFADANDD_01481	CDS	849	sugB		COG0395	Trehalose transport system permease protein SugB
KFADANDD_01482	CDS	972	sugA		COG1175	Trehalose transport system permease protein SugA
KFADANDD_01483	CDS	1293	lpqY		COG1653	Trehalose-binding lipoprotein LpqY
KFADANDD_01484	CDS	1644			COG3559	Multidrug efflux system permease protein
KFADANDD_01485	CDS	930		7.6.2.-	COG1131	Multidrug efflux system ATP-binding protein
KFADANDD_01486	CDS	663	raaS			HTH-type transcriptional regulatory protein RaaS
KFADANDD_01487	CDS	1407	radA	3.6.4.-	COG1066	DNA repair protein RadA
KFADANDD_01488	CDS	1071	disA	2.7.7.85	COG1623	DNA integrity scanning protein DisA
KFADANDD_01489	CDS	651				hypothetical protein
KFADANDD_01490	CDS	963	mutY	3.2.2.31	COG1194	Adenine DNA glycosylase
KFADANDD_01491	CDS	363				hypothetical protein
KFADANDD_01492	CDS	606	argA	2.3.1.1	COG1246	Amino-acid acetyltransferase
KFADANDD_01493	CDS	993	deoR		COG2390	Deoxyribonucleoside regulator
KFADANDD_01494	CDS	1812	glpD2	1.1.5.3	COG0578	Glycerol-3-phosphate dehydrogenase 2
KFADANDD_01495	CDS	765	glpF		COG0580	putative glycerol uptake facilitator protein
KFADANDD_01496	CDS	1524	glpK	2.7.1.30	COG0554	Glycerol kinase
KFADANDD_01497	CDS	2763				hypothetical protein
KFADANDD_01498	CDS	864	rutD_2	3.5.1.-		Putative aminoacrylate hydrolase RutD
KFADANDD_01499	CDS	360	rutC_1	1.-.-.-		Putative aminoacrylate peracid reductase RutC
KFADANDD_01500	CDS	321				hypothetical protein
KFADANDD_01501	CDS	195				hypothetical protein
KFADANDD_01502	CDS	783				hypothetical protein
KFADANDD_01503	CDS	876				hypothetical protein
KFADANDD_01504	tRNA	87				tRNA-Ser(gga)
KFADANDD_01505	CDS	657				hypothetical protein
KFADANDD_01506	CDS	363				hypothetical protein
KFADANDD_01507	CDS	1473	sthA	1.6.1.1	COG1249	putative soluble pyridine nucleotide transhydrogenase
KFADANDD_01508	CDS	726				hypothetical protein
KFADANDD_01509	CDS	894	yghA	1.-.-.-		putative oxidoreductase YghA
KFADANDD_01510	CDS	177				hypothetical protein
KFADANDD_01511	CDS	456	lrp		COG1522	Leucine-responsive regulatory protein
KFADANDD_01512	CDS	726				hypothetical protein
KFADANDD_01513	CDS	1260				hypothetical protein
KFADANDD_01514	CDS	4098				hypothetical protein
KFADANDD_01515	CDS	171				hypothetical protein
KFADANDD_01516	CDS	459	yqeY		COG1610	putative protein YqeY
KFADANDD_01517	CDS	933				hypothetical protein
KFADANDD_01518	CDS	669	drdA	4.1.2.-		5-deoxy-D-ribulose 1-phosphate aldolase
KFADANDD_01519	CDS	306				hypothetical protein
KFADANDD_01520	CDS	2595	nasD_2	1.7.1.4	COG1251	Nitrite reductase [NAD(P)H]
KFADANDD_01521	CDS	357				hypothetical protein
KFADANDD_01522	CDS	1062	yhcG	3.1.-.-	COG4804	Putative nuclease YhcG
KFADANDD_01523	CDS	1722				hypothetical protein
KFADANDD_01524	CDS	414	vapC2	3.1.-.-	COG1487	Ribonuclease VapC2
KFADANDD_01525	CDS	228				hypothetical protein
KFADANDD_01526	CDS	618				hypothetical protein
KFADANDD_01527	CDS	642				hypothetical protein
KFADANDD_01528	CDS	756				hypothetical protein
KFADANDD_01529	CDS	1623				hypothetical protein
KFADANDD_01530	CDS	1647	ettA_2		COG0488	Energy-dependent translational throttle protein EttA
KFADANDD_01531	CDS	315				hypothetical protein
KFADANDD_01532	CDS	735				hypothetical protein
KFADANDD_01533	CDS	1434				hypothetical protein
KFADANDD_01534	CDS	1524				hypothetical protein
KFADANDD_01535	CDS	711				hypothetical protein
KFADANDD_01536	CDS	1560	xylG_1	7.5.2.10	COG1129	Xylose import ATP-binding protein XylG
KFADANDD_01537	CDS	1233	xylH_1		COG4214	Xylose transport system permease protein XylH
KFADANDD_01538	CDS	1236	nagC_2		COG1940	N-acetylglucosamine repressor
KFADANDD_01539	CDS	777	frcA_1	7.5.2.-	COG1129	Fructose import ATP-binding protein FrcA
KFADANDD_01540	CDS	690	ftsE		COG2884	Cell division ATP-binding protein FtsE
KFADANDD_01541	CDS	915	ftsX		COG2177	Cell division protein FtsX
KFADANDD_01542	CDS	1299				hypothetical protein
KFADANDD_01543	CDS	471	smpB		COG0691	SsrA-binding protein
KFADANDD_01544	CDS	708				hypothetical protein
KFADANDD_01545	CDS	1065	ligC	6.5.1.1	COG1793	DNA ligase C
KFADANDD_01546	CDS	522				hypothetical protein
KFADANDD_01547	CDS	1287				hypothetical protein
KFADANDD_01548	CDS	1236				hypothetical protein
KFADANDD_01549	CDS	1044				hypothetical protein
KFADANDD_01550	CDS	822	ngcG_2		COG0395	Diacetylchitobiose uptake system permease protein NgcG
KFADANDD_01551	CDS	975	ngcF_1		COG1175	Diacetylchitobiose uptake system permease protein NgcF
KFADANDD_01552	CDS	1329				hypothetical protein
KFADANDD_01553	CDS	1239	nagC_3		COG1940	N-acetylglucosamine repressor
KFADANDD_01554	CDS	1350	mak	2.7.1.175		Maltokinase
KFADANDD_01555	CDS	1812	treS_2	3.2.1.1	COG0366	Trehalose synthase/amylase TreS
KFADANDD_01556	CDS	1827	glgE1	2.4.99.16	COG0366	Alpha-1,4-glucan:maltose-1-phosphate maltosyltransferase 1
KFADANDD_01557	CDS	522				hypothetical protein
KFADANDD_01558	CDS	657	rnhA_1	3.1.26.4		Ribonuclease H
KFADANDD_01559	CDS	522				hypothetical protein
KFADANDD_01560	CDS	582				hypothetical protein
KFADANDD_01561	CDS	129				hypothetical protein
KFADANDD_01562	CDS	1698				hypothetical protein
KFADANDD_01563	CDS	525				hypothetical protein
KFADANDD_01564	CDS	552				hypothetical protein
KFADANDD_01565	CDS	1362				hypothetical protein
KFADANDD_01566	CDS	222				hypothetical protein
KFADANDD_01567	CDS	1518				hypothetical protein
KFADANDD_01568	CDS	1173		2.1.1.-	COG0144	Putative methyltransferase
KFADANDD_01569	CDS	651	rpe	5.1.3.1	COG0036	Ribulose-phosphate 3-epimerase
KFADANDD_01570	CDS	1191	tadA_1	3.5.4.33		tRNA-specific adenosine deaminase
KFADANDD_01571	CDS	624	ribE	2.5.1.9	COG0307	Riboflavin synthase
KFADANDD_01572	CDS	1359	ribBA		COG0108	Riboflavin biosynthesis protein RibBA
KFADANDD_01573	CDS	468	ribH	2.5.1.78	COG0054	6,7-dimethyl-8-ribityllumazine synthase
KFADANDD_01574	CDS	702	ribM			Riboflavin/roseoflavin transporter RibM
KFADANDD_01575	CDS	264	hisE	3.6.1.31	COG0140	Phosphoribosyl-ATP pyrophosphatase
KFADANDD_01576	CDS	849	hisG	2.4.2.17	COG0040	ATP phosphoribosyltransferase
KFADANDD_01577	CDS	435				putative protein
KFADANDD_01578	CDS	1143				hypothetical protein
KFADANDD_01579	CDS	1050	pafB_1		COG2378	Protein PafB
KFADANDD_01580	CDS	975	pafC		COG2378	Protein PafC
KFADANDD_01581	CDS	330				hypothetical protein
KFADANDD_01582	CDS	264	tatA			Sec-independent protein translocase protein TatA
KFADANDD_01583	CDS	789	tatC		COG0805	Sec-independent protein translocase protein TatC
KFADANDD_01584	CDS	915	dagK	2.7.1.107	COG1597	Diacylglycerol kinase
KFADANDD_01585	CDS	2880	helY	3.6.4.-	COG4581	putative helicase HelY
KFADANDD_01586	CDS	1638	hutI_1	3.5.2.7		Imidazolonepropionase
KFADANDD_01587	CDS	1173	lnt_1	2.3.1.269	COG0815	Apolipoprotein N-acyltransferase
KFADANDD_01588	CDS	354	lnt_2	2.3.1.269		Apolipoprotein N-acyltransferase
KFADANDD_01589	CDS	789		2.4.1.54		Undecaprenyl-phosphate mannosyltransferase
KFADANDD_01590	CDS	345	rbpA_1			RNA polymerase-binding protein RbpA
KFADANDD_01591	CDS	978	iolS_1	1.1.1.-	COG0667	Aldo-keto reductase IolS
KFADANDD_01592	CDS	525				hypothetical protein
KFADANDD_01593	CDS	474				hypothetical protein
KFADANDD_01594	CDS	1053	xerD_2		COG4974	Tyrosine recombinase XerD
KFADANDD_01595	CDS	501				hypothetical protein
KFADANDD_01596	CDS	195				hypothetical protein
KFADANDD_01597	CDS	648				hypothetical protein
KFADANDD_01598	CDS	777			COG1192	putative protein
KFADANDD_01599	CDS	591			COG0789	putative HTH-type transcriptional regulator
KFADANDD_01600	CDS	519			COG1259	putative protein
KFADANDD_01601	CDS	765			COG0789	putative HTH-type transcriptional regulator
KFADANDD_01602	CDS	483				putative protein
KFADANDD_01603	CDS	1578				hypothetical protein
KFADANDD_01604	CDS	333				hypothetical protein
KFADANDD_01605	CDS	975				hypothetical protein
KFADANDD_01606	CDS	585	pgsA2_1	2.7.8.41	COG0558	Putative cardiolipin synthase
KFADANDD_01607	CDS	417	yccU_2		COG1832	putative protein YccU
KFADANDD_01608	CDS	1767	deaD	3.6.4.13	COG0513	ATP-dependent RNA helicase DeaD
KFADANDD_01609	CDS	2700	purR_2			HTH-type transcriptional repressor PurR
KFADANDD_01610	CDS	1035	ccpA_1		COG1609	Catabolite control protein A
KFADANDD_01611	CDS	2622	cbhA	3.2.1.91	COG5297	Exoglucanase A
KFADANDD_01612	CDS	165				hypothetical protein
KFADANDD_01613	CDS	1224	pucG	2.6.1.112	COG0075	(S)-ureidoglycine--glyoxylate transaminase
KFADANDD_01614	CDS	1287	amaB_1	3.5.1.87		N-carbamoyl-L-amino acid hydrolase
KFADANDD_01615	CDS	552	nboR	1.1.1.328		Nicotine blue oxidoreductase
KFADANDD_01616	CDS	813				hypothetical protein
KFADANDD_01617	CDS	483	guaD	3.5.4.3	COG0590	Guanine deaminase
KFADANDD_01618	CDS	894	uox	1.7.3.3		Uricase
KFADANDD_01619	CDS	1035	yhfQ		COG4594	Putative ABC transporter substrate-binding lipoprotein YhfQ
KFADANDD_01620	CDS	933	purC	6.3.2.6	COG0152	Phosphoribosylaminoimidazole-succinocarboxamide synthase
KFADANDD_01621	CDS	1296	purD	6.3.4.13	COG0151	Phosphoribosylamine--glycine ligase
KFADANDD_01622	CDS	648				hypothetical protein
KFADANDD_01623	CDS	1329	entS_3			Enterobactin exporter EntS
KFADANDD_01624	CDS	1287	purA	6.3.4.4	COG0104	Adenylosuccinate synthetase
KFADANDD_01625	CDS	429				hypothetical protein
KFADANDD_01626	CDS	372				hypothetical protein
KFADANDD_01627	CDS	2190				hypothetical protein
KFADANDD_01628	CDS	435				hypothetical protein
KFADANDD_01629	CDS	1023	fba	4.1.2.13		Fructose-bisphosphate aldolase
KFADANDD_01630	CDS	294				hypothetical protein
KFADANDD_01631	CDS	417	trmH_1	2.1.1.34		tRNA (guanosine(18)-2'-O)-methyltransferase
KFADANDD_01632	CDS	1851	infB		COG0532	Translation initiation factor IF-2
KFADANDD_01633	CDS	447	rbfA		COG0858	Ribosome-binding factor A
KFADANDD_01634	CDS	1458	stp_1			Multidrug resistance protein Stp
KFADANDD_01635	CDS	537				hypothetical protein
KFADANDD_01636	CDS	954	truB	5.4.99.25	COG0130	tRNA pseudouridine synthase B
KFADANDD_01637	CDS	618	act	3.-.-.-		Methanol dehydrogenase activator
KFADANDD_01638	CDS	1041	ribF			Bifunctional riboflavin kinase/FMN adenylyltransferase
KFADANDD_01639	CDS	270	rpsO			30S ribosomal protein S15
KFADANDD_01640	CDS	2232	pnp	2.7.7.8	COG1185	Polyribonucleotide nucleotidyltransferase
KFADANDD_01641	CDS	621				hypothetical protein
KFADANDD_01642	CDS	501				hypothetical protein
KFADANDD_01643	CDS	1728				hypothetical protein
KFADANDD_01644	CDS	1002				hypothetical protein
KFADANDD_01645	CDS	876	tesB	3.1.2.-	COG1946	Acyl-CoA thioesterase 2
KFADANDD_01646	CDS	381	glbO		COG2346	Group 2 truncated hemoglobin GlbO
KFADANDD_01647	CDS	1692	ptsI_1	2.7.3.9	COG1080	Phosphoenolpyruvate-protein phosphotransferase
KFADANDD_01648	CDS	231	nagF_1	2.7.1.193	COG1264	PTS system N-acetylglucosamine-specific EIIB component
KFADANDD_01649	CDS	1212				hypothetical protein
KFADANDD_01650	tRNA	94				tRNA-Arg(tct)
KFADANDD_01651	CDS	2139	malQ	2.4.1.25	COG1640	4-alpha-glucanotransferase
KFADANDD_01652	CDS	585				hypothetical protein
KFADANDD_01653	CDS	2601	pepN	3.4.11.2		Aminopeptidase N
KFADANDD_01654	CDS	615				Thioredoxin-like reductase
KFADANDD_01655	CDS	516				hypothetical protein
KFADANDD_01656	CDS	2010	pepO	3.4.24.-		Neutral endopeptidase
KFADANDD_01657	CDS	453	rpiB	5.3.1.6	COG0698	Ribose-5-phosphate isomerase B
KFADANDD_01658	CDS	267	ptsH_1			Phosphocarrier protein HPr
KFADANDD_01659	CDS	1008				hypothetical protein
KFADANDD_01660	CDS	975	btuD_8	7.6.2.8		Vitamin B12 import ATP-binding protein BtuD
KFADANDD_01661	CDS	678	ytrE_1		COG1136	ABC transporter ATP-binding protein YtrE
KFADANDD_01662	CDS	1491	yhdG_1		COG0531	putative amino acid permease YhdG
KFADANDD_01663	CDS	1398	mcrA_2	1.5.3.-		Mitomycin radical oxidase
KFADANDD_01664	CDS	1776	rcsC_2	2.7.13.3		Sensor histidine kinase RcsC
KFADANDD_01665	CDS	390	ntrC		COG2204	DNA-binding transcriptional regulator NtrC
KFADANDD_01666	CDS	1482				hypothetical protein
KFADANDD_01667	CDS	732	ycdX_2	3.1.3.-		phosphatase YcdX
KFADANDD_01668	CDS	978				hypothetical protein
KFADANDD_01669	CDS	1089	rssB_2			Regulator of RpoS
KFADANDD_01670	CDS	1176				hypothetical protein
KFADANDD_01671	CDS	618				hypothetical protein
KFADANDD_01672	CDS	618	mshD_5	2.3.1.189		Mycothiol acetyltransferase
KFADANDD_01673	CDS	1182	nagC_4		COG1940	N-acetylglucosamine repressor
KFADANDD_01674	CDS	1527	araG	7.5.2.12	COG1129	Arabinose import ATP-binding protein AraG
KFADANDD_01675	CDS	1068	rbsC		COG1172	Ribose import permease protein RbsC
KFADANDD_01676	CDS	1053				hypothetical protein
KFADANDD_01677	CDS	1221	iolG_1	1.1.1.369		Inositol 2-dehydrogenase/D-chiro-inositol 3-dehydrogenase
KFADANDD_01678	CDS	1002				hypothetical protein
KFADANDD_01679	CDS	1509				hypothetical protein
KFADANDD_01680	CDS	423				hypothetical protein
KFADANDD_01681	CDS	729				hypothetical protein
KFADANDD_01682	CDS	573				hypothetical protein
KFADANDD_01683	CDS	387	vapC_2	3.1.-.-		tRNA(fMet)-specific endonuclease VapC
KFADANDD_01684	CDS	276				hypothetical protein
KFADANDD_01685	CDS	318	gatC	6.3.5.-	COG0721	Glutamyl-tRNA(Gln) amidotransferase subunit C
KFADANDD_01686	CDS	1512	gatA	6.3.5.7	COG0154	Glutamyl-tRNA(Gln) amidotransferase subunit A
KFADANDD_01687	CDS	1497	gatB	6.3.5.-	COG0064	Aspartyl/glutamyl-tRNA(Asn/Gln) amidotransferase subunit B
KFADANDD_01688	CDS	1032	ccpA_2		COG1609	Catabolite control protein A
KFADANDD_01689	CDS	2007		3.2.1.23		Beta-galactosidase
KFADANDD_01690	CDS	1302				hypothetical protein
KFADANDD_01691	CDS	951				hypothetical protein
KFADANDD_01692	CDS	927	araQ_3		COG0395	L-arabinose transport system permease protein AraQ
KFADANDD_01693	CDS	2331	yicI_1	3.2.1.177	COG1501	Alpha-xylosidase
KFADANDD_01694	CDS	549				hypothetical protein
KFADANDD_01695	CDS	594				hypothetical protein
KFADANDD_01696	CDS	1056				hypothetical protein
KFADANDD_01697	CDS	1368	phrB	4.1.99.3	COG0415	Deoxyribodipyrimidine photo-lyase
KFADANDD_01698	CDS	1614	dtpT		COG3104	Di-/tripeptide transporter
KFADANDD_01699	CDS	624				hypothetical protein
KFADANDD_01700	CDS	1446	stp_2			Multidrug resistance protein Stp
KFADANDD_01701	CDS	1071	ligD_4		COG1793	Multifunctional non-homologous end joining protein LigD
KFADANDD_01702	CDS	810	malT_1			HTH-type transcriptional regulator MalT
KFADANDD_01703	CDS	870	menA	2.5.1.74	COG1575	1,4-dihydroxy-2-naphthoate octaprenyltransferase
KFADANDD_01704	CDS	315				hypothetical protein
KFADANDD_01705	CDS	348				hypothetical protein
KFADANDD_01706	CDS	1014	ccsA			Cytochrome c biogenesis protein CcsA
KFADANDD_01707	CDS	1749	ccs1			Cytochrome c biogenesis protein Ccs1
KFADANDD_01708	CDS	960				hypothetical protein
KFADANDD_01709	CDS	654	resA_1			Thiol-disulfide oxidoreductase ResA
KFADANDD_01710	CDS	675			COG0406	putative protein
KFADANDD_01711	CDS	591				hypothetical protein
KFADANDD_01712	CDS	564				hypothetical protein
KFADANDD_01713	CDS	921				hypothetical protein
KFADANDD_01714	CDS	489				hypothetical protein
KFADANDD_01715	CDS	531				hypothetical protein
KFADANDD_01716	CDS	1602				hypothetical protein
KFADANDD_01717	CDS	1098				hypothetical protein
KFADANDD_01718	CDS	978	panC	6.3.2.1	COG0414	Pantothenate synthetase
KFADANDD_01719	CDS	507	panD	4.1.1.11		Aspartate 1-decarboxylase
KFADANDD_01720	CDS	1794	nadB	1.4.3.16	COG0029	L-aspartate oxidase
KFADANDD_01721	CDS	4047				hypothetical protein
KFADANDD_01722	CDS	888	nadC	2.4.2.19	COG0157	Nicotinate-nucleotide pyrophosphorylase [carboxylating]
KFADANDD_01723	CDS	1515	lysS1	6.1.1.6	COG1190	Lysine--tRNA ligase 1
KFADANDD_01724	CDS	186				hypothetical protein
KFADANDD_01725	CDS	342	lsr2			Nucleoid-associated protein Lsr2
KFADANDD_01726	CDS	1449	xylB_2	2.7.1.17	COG1070	Xylulose kinase
KFADANDD_01727	CDS	1188	xylA	5.3.1.5		Xylose isomerase
KFADANDD_01728	CDS	1209	alsK	2.7.1.55		D-allose kinase
KFADANDD_01729	CDS	1062	pgl	3.1.1.31	COG2706	6-phosphogluconolactonase
KFADANDD_01730	CDS	363				hypothetical protein
KFADANDD_01731	CDS	189				hypothetical protein
KFADANDD_01732	CDS	144				hypothetical protein
KFADANDD_01733	CDS	936				hypothetical protein
KFADANDD_01734	CDS	852				hypothetical protein
KFADANDD_01735	CDS	453				hypothetical protein
KFADANDD_01736	CDS	2409				hypothetical protein
KFADANDD_01737	CDS	3033	ndhB	7.1.1.-		NAD(P)H-quinone oxidoreductase subunit 2, chloroplastic
KFADANDD_01738	CDS	489				hypothetical protein
KFADANDD_01739	CDS	1641	mrpD		COG0651	Na(+)/H(+) antiporter subunit D
KFADANDD_01740	CDS	546				hypothetical protein
KFADANDD_01741	CDS	390				hypothetical protein
KFADANDD_01742	CDS	426				hypothetical protein
KFADANDD_01743	CDS	1497				hypothetical protein
KFADANDD_01744	CDS	483				hypothetical protein
KFADANDD_01745	CDS	318				hypothetical protein
KFADANDD_01746	CDS	276				hypothetical protein
KFADANDD_01747	CDS	1080	thiB		COG4143	Thiamine-binding periplasmic protein
KFADANDD_01748	CDS	1788				hypothetical protein
KFADANDD_01749	CDS	1194	btuD_9	7.6.2.8		Vitamin B12 import ATP-binding protein BtuD
KFADANDD_01750	CDS	768				hypothetical protein
KFADANDD_01751	CDS	1119				hypothetical protein
KFADANDD_01752	CDS	618				hypothetical protein
KFADANDD_01753	CDS	1251	mntH_2		COG1914	Divalent metal cation transporter MntH
KFADANDD_01754	CDS	942				hypothetical protein
KFADANDD_01755	CDS	1437				hypothetical protein
KFADANDD_01756	CDS	447				hypothetical protein
KFADANDD_01757	CDS	357				hypothetical protein
KFADANDD_01758	CDS	312				hypothetical protein
KFADANDD_01759	CDS	384				hypothetical protein
KFADANDD_01760	CDS	2238				hypothetical protein
KFADANDD_01761	CDS	1977				hypothetical protein
KFADANDD_01762	CDS	609				hypothetical protein
KFADANDD_01763	CDS	1170	entS_4			Enterobactin exporter EntS
KFADANDD_01764	CDS	924				Zinc-type alcohol dehydrogenase-like protein
KFADANDD_01765	CDS	273				hypothetical protein
KFADANDD_01766	CDS	5751				hypothetical protein
KFADANDD_01767	CDS	1020				hypothetical protein
KFADANDD_01768	CDS	402				hypothetical protein
KFADANDD_01769	CDS	777	pspA		COG1842	Phage shock protein A
KFADANDD_01770	CDS	1995				hypothetical protein
KFADANDD_01771	CDS	414				hypothetical protein
KFADANDD_01772	CDS	1665				hypothetical protein
KFADANDD_01773	CDS	387				hypothetical protein
KFADANDD_01774	CDS	792				hypothetical protein
KFADANDD_01775	CDS	777	nei	3.2.2.-	COG0266	Endonuclease 8
KFADANDD_01776	CDS	342				hypothetical protein
KFADANDD_01777	CDS	504				Protein MG115
KFADANDD_01778	CDS	594	pgsA	2.7.8.5		CDP-diacylglycerol--glycerol-3-phosphate 3-phosphatidyltransferase
KFADANDD_01779	CDS	1281				hypothetical protein
KFADANDD_01780	CDS	831	pdeR	3.1.4.52	COG2199	Cyclic di-GMP phosphodiesterase PdeR
KFADANDD_01781	CDS	1287				hypothetical protein
KFADANDD_01782	CDS	648	hpf		COG1544	Ribosome hibernation promotion factor
KFADANDD_01783	CDS	666				hypothetical protein
KFADANDD_01784	CDS	666				hypothetical protein
KFADANDD_01785	CDS	891	pflA	1.97.1.4	COG1180	Pyruvate formate-lyase 1-activating enzyme
KFADANDD_01786	CDS	2274	pflB	2.3.1.54		Formate acetyltransferase
KFADANDD_01787	CDS	1908	dxs	2.2.1.7		1-deoxy-D-xylulose-5-phosphate synthase
KFADANDD_01788	CDS	1455	guaB1	1.-.-.-	COG0516	putative oxidoreductase
KFADANDD_01789	CDS	699				hypothetical protein
KFADANDD_01790	CDS	708	nudL	3.6.1.-		putative Nudix hydrolase NudL
KFADANDD_01791	CDS	882				hypothetical protein
KFADANDD_01792	CDS	429				hypothetical protein
KFADANDD_01793	CDS	2742	acnA	4.2.1.3	COG1048	Aconitate hydratase A
KFADANDD_01794	CDS	177				hypothetical protein
KFADANDD_01795	CDS	1206	rlmD	2.1.1.190	COG2265	23S rRNA (uracil(1939)-C(5))-methyltransferase RlmD
KFADANDD_01796	CDS	2004	kimA		COG0531	Potassium transporter KimA
KFADANDD_01797	CDS	651	trkA_1		COG0569	Trk system potassium uptake protein TrkA
KFADANDD_01798	CDS	675	trkA_2		COG0569	Trk system potassium uptake protein TrkA
KFADANDD_01799	CDS	771				hypothetical protein
KFADANDD_01800	CDS	369				hypothetical protein
KFADANDD_01801	CDS	723				hypothetical protein
KFADANDD_01802	CDS	471	dut	3.6.1.23	COG0756	Deoxyuridine 5'-triphosphate nucleotidohydrolase
KFADANDD_01803	CDS	495				hypothetical protein
KFADANDD_01804	CDS	300				hypothetical protein
KFADANDD_01805	CDS	876	suhB	3.1.3.25	COG0483	Inositol-1-monophosphatase SuhB
KFADANDD_01806	CDS	1071				hypothetical protein
KFADANDD_01807	CDS	672	tdk	2.7.1.21		Thymidine kinase
KFADANDD_01808	CDS	1188				hypothetical protein
KFADANDD_01809	CDS	573				hypothetical protein
KFADANDD_01810	CDS	636				hypothetical protein
KFADANDD_01811	CDS	624	folE_2	3.5.4.16	COG0302	GTP cyclohydrolase 1
KFADANDD_01812	CDS	2055	ftsH_2	3.4.24.-		ATP-dependent zinc metalloprotease FtsH
KFADANDD_01813	CDS	552	hpt	2.4.2.8	COG0634	Hypoxanthine-guanine phosphoribosyltransferase
KFADANDD_01814	CDS	258				hypothetical protein
KFADANDD_01815	CDS	780	corA_1		COG0598	Cobalt/magnesium transport protein CorA
KFADANDD_01816	CDS	891	uppP	3.6.1.27	COG1968	Undecaprenyl-diphosphatase
KFADANDD_01817	CDS	963	yajO_1	1.1.-.-	COG0667	1-deoxyxylulose-5-phosphate synthase YajO
KFADANDD_01818	CDS	309				hypothetical protein
KFADANDD_01819	CDS	252				hypothetical protein
KFADANDD_01820	CDS	1374	dapE_2	3.5.1.18		Succinyl-diaminopimelate desuccinylase
KFADANDD_01821	CDS	2100	dcp	3.4.15.5	COG0339	Dipeptidyl carboxypeptidase
KFADANDD_01822	CDS	1056				hypothetical protein
KFADANDD_01823	CDS	1125	ald	1.4.1.1	COG0686	Alanine dehydrogenase
KFADANDD_01824	CDS	798		2.7.1.-		putative ketoamine kinase
KFADANDD_01825	CDS	1014				hypothetical protein
KFADANDD_01826	CDS	582	menH_3	4.2.99.20		2-succinyl-6-hydroxy-2,4-cyclohexadiene-1-carboxylate synthase
KFADANDD_01827	CDS	1533	ligB	6.5.1.1	COG1793	DNA ligase B
KFADANDD_01828	CDS	1317				hypothetical protein
KFADANDD_01829	CDS	675			COG0589	Universal stress protein
KFADANDD_01830	CDS	1245	fabF	2.3.1.179		3-oxoacyl-[acyl-carrier-protein] synthase 2
KFADANDD_01831	CDS	249	acpP			Acyl carrier protein
KFADANDD_01832	CDS	1005	fabH	2.3.1.180		3-oxoacyl-[acyl-carrier-protein] synthase 3
KFADANDD_01833	CDS	666	fabD	2.3.1.39	COG0331	Malonyl CoA-acyl carrier protein transacylase
KFADANDD_01834	CDS	624				hypothetical protein
KFADANDD_01835	CDS	843		3.1.3.97	COG0613	3',5'-nucleoside bisphosphate phosphatase
KFADANDD_01836	CDS	1545	pepPI	3.4.11.9		Xaa-Pro aminopeptidase 1
KFADANDD_01837	CDS	1296				hypothetical protein
KFADANDD_01838	CDS	963				hypothetical protein
KFADANDD_01839	CDS	324				hypothetical protein
KFADANDD_01840	CDS	1590	mdtD_1			Putative multidrug resistance protein MdtD
KFADANDD_01841	CDS	828	menH_4	4.2.99.20		2-succinyl-6-hydroxy-2,4-cyclohexadiene-1-carboxylate synthase
KFADANDD_01842	CDS	249				hypothetical protein
KFADANDD_01843	CDS	1026				hypothetical protein
KFADANDD_01844	CDS	378				hypothetical protein
KFADANDD_01845	CDS	1077	ybdK	6.3.2.2	COG2170	Putative glutamate--cysteine ligase 2
KFADANDD_01846	CDS	1473				hypothetical protein
KFADANDD_01847	CDS	756				hypothetical protein
KFADANDD_01848	CDS	966			COG3039	IS5 family transposase IS4811
KFADANDD_01849	CDS	861	degA_4		COG1609	HTH-type transcriptional regulator DegA
KFADANDD_01850	CDS	2331				hypothetical protein
KFADANDD_01851	CDS	684				hypothetical protein
KFADANDD_01852	CDS	588				hypothetical protein
KFADANDD_01853	CDS	612				hypothetical protein
KFADANDD_01854	CDS	300				hypothetical protein
KFADANDD_01855	CDS	273				hypothetical protein
KFADANDD_01856	CDS	492				hypothetical protein
KFADANDD_01857	CDS	1710				hypothetical protein
KFADANDD_01858	CDS	2352				hypothetical protein
KFADANDD_01859	CDS	396				hypothetical protein
KFADANDD_01860	CDS	843				hypothetical protein
KFADANDD_01861	CDS	1404				hypothetical protein
KFADANDD_01862	CDS	1440				hypothetical protein
KFADANDD_01863	CDS	630				hypothetical protein
KFADANDD_01864	CDS	243				hypothetical protein
KFADANDD_01865	CDS	2289	ctpA_1	7.2.2.8	COG2217	Copper-exporting P-type ATPase
KFADANDD_01866	CDS	330				hypothetical protein
KFADANDD_01867	CDS	2424	ligA	6.5.1.2	COG0272	DNA ligase A
KFADANDD_01868	CDS	387				hypothetical protein
KFADANDD_01869	CDS	432				hypothetical protein
KFADANDD_01870	CDS	1284				hypothetical protein
KFADANDD_01871	CDS	597				hypothetical protein
KFADANDD_01872	CDS	261				hypothetical protein
KFADANDD_01873	CDS	1596				hypothetical protein
KFADANDD_01874	CDS	384				hypothetical protein
KFADANDD_01875	CDS	1068	pat	2.6.1.-	COG0079	Putative phenylalanine aminotransferase
KFADANDD_01876	CDS	675				hypothetical protein
KFADANDD_01877	CDS	1149	bkdA_2	1.2.4.4	COG1071	3-methyl-2-oxobutanoate dehydrogenase subunit alpha
KFADANDD_01878	CDS	1035	bkdB_2	1.2.4.4	COG0022	3-methyl-2-oxobutanoate dehydrogenase subunit beta
KFADANDD_01879	CDS	1497	pdhC_2	2.3.1.12	COG0508	Dihydrolipoyllysine-residue acetyltransferase component of pyruvate dehydrogenase complex
KFADANDD_01880	CDS	444				hypothetical protein
KFADANDD_01881	CDS	567	petC_1	7.1.1.6		Cytochrome b6-f complex iron-sulfur subunit
KFADANDD_01882	CDS	1776	mdtD_2			Putative multidrug resistance protein MdtD
KFADANDD_01883	CDS	2835	recB	3.1.11.5	COG1074	RecBCD enzyme subunit RecB
KFADANDD_01884	CDS	1986	recD	3.1.11.5	COG0507	RecBCD enzyme subunit RecD
KFADANDD_01885	CDS	480	ysnE	2.3.1.-		putative N-acetyltransferase YsnE
KFADANDD_01886	CDS	825				hypothetical protein
KFADANDD_01887	CDS	693				hypothetical protein
KFADANDD_01888	CDS	378				hypothetical protein
KFADANDD_01889	CDS	555				hypothetical protein
KFADANDD_01890	CDS	1428	gltP		COG1301	Proton/glutamate-aspartate symporter
KFADANDD_01891	CDS	753				hypothetical protein
KFADANDD_01892	CDS	924				hypothetical protein
KFADANDD_01893	CDS	420	furA		COG0735	Transcriptional regulator FurA
KFADANDD_01894	CDS	1503	katA	1.11.1.6	COG0753	Catalase
KFADANDD_01895	CDS	399				hypothetical protein
KFADANDD_01896	CDS	1350				hypothetical protein
KFADANDD_01897	CDS	474				hypothetical protein
KFADANDD_01898	CDS	744				hypothetical protein
KFADANDD_01899	CDS	423				hypothetical protein
KFADANDD_01900	CDS	735				hypothetical protein
KFADANDD_01901	CDS	741	hisA	5.3.1.16	COG0106	1-(5-phosphoribosyl)-5-[(5-phosphoribosylamino)methylideneamino] imidazole-4-carboxamide isomerase
KFADANDD_01902	CDS	651	hisH	4.3.2.10		Imidazole glycerol phosphate synthase subunit HisH
KFADANDD_01903	CDS	495				hypothetical protein
KFADANDD_01904	CDS	639	hisB	4.2.1.19	COG0131	Imidazoleglycerol-phosphate dehydratase
KFADANDD_01905	CDS	1215	hisC	2.6.1.9	COG0079	Histidinol-phosphate aminotransferase
KFADANDD_01906	CDS	1032	adh_2	1.1.1.1		Alcohol dehydrogenase
KFADANDD_01907	CDS	1323	hisD	1.1.1.23	COG0141	Histidinol dehydrogenase
KFADANDD_01908	CDS	219				hypothetical protein
KFADANDD_01909	CDS	501				hypothetical protein
KFADANDD_01910	CDS	441				hypothetical protein
KFADANDD_01911	CDS	3540	dnaE1	2.7.7.7	COG0587	DNA polymerase III subunit alpha
KFADANDD_01912	CDS	939		5.4.99.-	COG0564	putative RNA pseudouridine synthase
KFADANDD_01913	CDS	642	lspA	3.4.23.36		Lipoprotein signal peptidase
KFADANDD_01914	CDS	516	dksA_2			RNA polymerase-binding transcription factor DksA
KFADANDD_01915	CDS	660			COG3599	Cell wall synthesis protein Wag31
KFADANDD_01916	CDS	291				hypothetical protein
KFADANDD_01917	CDS	483	sepF			Cell division protein SepF
KFADANDD_01918	CDS	753		1.10.3.-	COG1496	Polyphenol oxidase
KFADANDD_01919	CDS	1248	ftsZ			Cell division protein FtsZ
KFADANDD_01920	CDS	804	ftsQ			Cell division protein FtsQ
KFADANDD_01921	CDS	306				hypothetical protein
KFADANDD_01922	CDS	1167	hutI_2	3.5.2.7	COG1228	Imidazolonepropionase
KFADANDD_01923	CDS	1341		3.5.4.32	COG0402	8-oxoguanine deaminase
KFADANDD_01924	CDS	1359	amaB_2	3.5.1.87		N-carbamoyl-L-amino acid hydrolase
KFADANDD_01925	CDS	1665	hutU	4.2.1.49	COG2987	Urocanate hydratase
KFADANDD_01926	CDS	1695	hutH	4.3.1.3	COG2986	Histidine ammonia-lyase
KFADANDD_01927	CDS	765	iclR		COG1414	Transcriptional repressor IclR
KFADANDD_01928	CDS	1005				hypothetical protein
KFADANDD_01929	CDS	1047	pheS	6.1.1.20	COG0016	Phenylalanine--tRNA ligase alpha subunit
KFADANDD_01930	CDS	2565	pheT	6.1.1.20	COG0072	Phenylalanine--tRNA ligase beta subunit
KFADANDD_01931	CDS	4956				hypothetical protein
KFADANDD_01932	CDS	4152				hypothetical protein
KFADANDD_01933	CDS	585	pcm	2.1.1.77	COG2518	Protein-L-isoaspartate O-methyltransferase
KFADANDD_01934	CDS	426				hypothetical protein
KFADANDD_01935	CDS	450	rplM		COG0102	50S ribosomal protein L13
KFADANDD_01936	CDS	489	rpsI		COG0103	30S ribosomal protein S9
KFADANDD_01937	CDS	1350	glmM	5.4.2.10	COG1109	Phosphoglucosamine mutase
KFADANDD_01938	CDS	636				hypothetical protein
KFADANDD_01939	CDS	1419				hypothetical protein
KFADANDD_01940	CDS	1242				hypothetical protein
KFADANDD_01941	CDS	1275	metZ	2.5.1.-	COG0626	O-succinylhomoserine sulfhydrylase
KFADANDD_01942	CDS	417				hypothetical protein
KFADANDD_01943	CDS	1425	csd_2	2.8.1.7		putative cysteine desulfurase
KFADANDD_01944	CDS	597				hypothetical protein
KFADANDD_01945	CDS	582				hypothetical protein
KFADANDD_01946	CDS	1686				hypothetical protein
KFADANDD_01947	CDS	837				hypothetical protein
KFADANDD_01948	CDS	798	COQ5_6	2.1.1.163		2-methoxy-6-polyprenyl-1,4-benzoquinol methylase, mitochondrial
KFADANDD_01949	CDS	879				hypothetical protein
KFADANDD_01950	CDS	1380	hcaB_1	1.3.1.87		3-phenylpropionate-dihydrodiol/cinnamic acid-dihydrodiol dehydrogenase
KFADANDD_01951	CDS	1338	fadI	2.3.1.16	COG0183	3-ketoacyl-CoA thiolase FadI
KFADANDD_01952	CDS	903	betI_3			HTH-type transcriptional regulator BetI
KFADANDD_01953	CDS	2082				hypothetical protein
KFADANDD_01954	CDS	546				hypothetical protein
KFADANDD_01955	CDS	1524	abfA_1	3.2.1.55		Intracellular exo-alpha-(1->5)-L-arabinofuranosidase
KFADANDD_01956	CDS	1461	yteT_1	1.-.-.-	COG0673	Putative oxidoreductase YteT
KFADANDD_01957	CDS	1017				hypothetical protein
KFADANDD_01958	CDS	729				hypothetical protein
KFADANDD_01959	CDS	1716				hypothetical protein
KFADANDD_01960	CDS	774				hypothetical protein
KFADANDD_01961	CDS	1701				hypothetical protein
KFADANDD_01962	CDS	1383	pntB	7.1.1.1	COG1282	NAD(P) transhydrogenase subunit beta
KFADANDD_01963	CDS	1563	pntA	7.1.1.1	COG3288	NAD(P) transhydrogenase subunit alpha
KFADANDD_01964	CDS	1452	sasA_4	2.7.-.-		Adaptive-response sensory-kinase SasA
KFADANDD_01965	CDS	654	arlR		COG0745	Response regulator ArlR
KFADANDD_01966	CDS	1182				hypothetical protein
KFADANDD_01967	CDS	996	btuD_10	7.6.2.8		Vitamin B12 import ATP-binding protein BtuD
KFADANDD_01968	CDS	897				hypothetical protein
KFADANDD_01969	CDS	468	luxS	4.4.1.21		S-ribosylhomocysteine lyase
KFADANDD_01970	CDS	741	mtnN	3.2.2.9	COG0775	5'-methylthioadenosine/S-adenosylhomocysteine nucleosidase
KFADANDD_01971	CDS	879		1.2.-.-		Phthiodiolone/phenolphthiodiolone dimycocerosates ketoreductase
KFADANDD_01972	CDS	384	yccX	3.6.1.7		Acylphosphatase
KFADANDD_01973	CDS	738	gpmA_1	5.4.2.11		2,3-bisphosphoglycerate-dependent phosphoglycerate mutase
KFADANDD_01974	CDS	879	nnr		COG0062	Bifunctional NAD(P)H-hydrate repair enzyme Nnr
KFADANDD_01975	CDS	330				hypothetical protein
KFADANDD_01976	CDS	510				hypothetical protein
[truncated: 1,999 more rows]
