# Supplementary material for: Electrochemical Enrichment and Isolation of Electrogenic Bacteria from 0.22 µm Filtrate
Source: Microorganisms. 2022 Oct 18;10(10):2051. doi: 10.3390/microorganisms10102051 (PMC9611719; doi:10.3390/microorganisms10102051)
Supplement: Supplementary file 1 [file microorganisms-10-02051-s001.zip › Supplementaly data/TableS2 Flavoprotein related genes.xlsx]

## Sheet: NTE-D12
Microorganisms	Annotated gene name1	Predicted localization2	Localization score2
Cellulomonas sp. strain NTE-D12	Succinate dehydrogenase flavoprotein subunit	CytoplasmicMembrane	8.78
	Electron transfer flavoprotein subunit beta	Cytoplasmic	7.5
	Electron transfer flavoprotein subunit alpha	Unknown	-
	Ferredoxin-like protein FixX	Cytoplasmic	7.5
	Protein FixB	Unknown	-
	Protein FixA	Unknown	-
	Protein FixA	CytoplasmicMembrane	8.16
	Protein FixB	Cytoplasmic	7.5
	Ferredoxin-like protein FixX	Cytoplasmic	7.5
	Flavohemoprotein	CytoplasmicMembrane	10
1 Gene name were annotaed by Prokka ver. 1.14.6
2 Subcellular localization was predicted using psortb ver. 3.03

## Sheet: Calgicola
Microorganisms	Annotated gene name1	Predicted localization2	Localization score2
Cellulomomas algicola	Electron transfer flavoprotein subunit beta	Cytoplasmic	7.5
	Electron transfer flavoprotein subunit alpha	Unknown	-
	Flavohemoprotein	CytoplasmicMembrane	10
	Succinate dehydrogenase flavoprotein subunit	CytoplasmicMembrane	8.78
	Sulfite reductase [NADPH] flavoprotein alpha-component	CytoplasmicMembrane	9.51
1 Gene name were annotaed by Prokka ver. 1.14.6
2 Subcellular localization was predicted using psortb ver. 3.03

## Sheet: Cfimi
Microorganisms	Annotated gene name1	Predicted localization2	Localization score2
Cellulomomas fimi	Flavohemoprotein	Cytoplasmic	9.97
	Electron transfer flavoprotein subunit alpha	Unknown	-
	Electron transfer flavoprotein subunit beta	Cytoplasmic	7.5
	Succinate dehydrogenase flavoprotein subunit	CytoplasmicMembrane	8.78
	Flavohemoprotein	Cytoplasmic	9.67
1 Gene name were annotaed by Prokka ver. 1.14.6
2 Subcellular localization was predicted using psortb ver. 3.03

## Sheet: Cbiazotea
Microorganisms	Annotated gene name1	Predicted localization2	Localization score2
Cellulomonas biazotea	Electron transfer flavoprotein subunit beta	Cytoplasmic	7.5
	Electron transfer flavoprotein subunit alpha	Unknown	-
	Flavohemoprotein	CytoplasmicMembrane	10
	Succinate dehydrogenase flavoprotein subunit	CytoplasmicMembrane	8.78
	Electron transfer flavoprotein subunit alpha	Unknown	-
	Electron transfer flavoprotein subunit beta	Cytoplasmic	7.5
	Flavohemoprotein	Cytoplasmic	9.67
	Flavohemoprotein	Cytoplasmic	9.97
1 Gene name were annotaed by Prokka ver. 1.14.6
2 Subcellular localization was predicted using psortb ver. 3.03
