# Supplementary material for: Electrochemical Enrichment and Isolation of Electrogenic Bacteria from 0.22 µm Filtrate
Source: Microorganisms. 2022 Oct 18;10(10):2051. doi: 10.3390/microorganisms10102051 (PMC9611719; doi:10.3390/microorganisms10102051)
Supplement: Supplementary file 1 [file microorganisms-10-02051-s001.zip › Supplementaly data/TableS3 Genes with heme-binding motif using FeFenie.xlsx]

## Sheet: NTE-D12
Microorganisms	Annotated gene name1	heme c binding motifs2	heme b binding motifs2	Predicted localization3	Localization score3
Cellulomonas sp. strain NTE-D12	Methylated-DNA--protein-cysteine methyltransferase	1	0	Cytoplasmic	7.5
	hypothetical protein	1	0	Unknown	-
	Glutamate synthase [NADPH] small chain	1	0	Cytoplasmic	9.97
	50S ribosomal protein L31	1	0	Cytoplasmic	9.67
	D-amino acid dehydrogenase	1	0	CytoplasmicMembrane	8.78
	Respiratory nitrate reductase 2 beta chain	1	0	CytoplasmicMembrane	8.78
	Glycine--tRNA ligase	1	0	Cytoplasmic	10
	Cytochrome bc1 complex Rieske iron-sulfur subunit	1	0	CytoplasmicMembrane	9.99
	Cytochrome bc1 complex cytochrome c subunit	2	0	CytoplasmicMembrane	10
	Phosphoribosyl-AMP cyclohydrolase	1	0	Cytoplasmic	9.67
	Glutamate synthase [NADPH] small chain	1	0	Cytoplasmic	9.97
	hypothetical protein	1	0	Cellwall	9.22
	UvrABC system protein A	1	0	Cytoplasmic	7.5
	Choline trimethylamine-lyase activating enzyme	1	0	Cytoplasmic	9.97
	Ribonuclease E	1	0	Cytoplasmic	9.97
	hypothetical protein	0	1	Cytoplasmic	7.5
	Respiratory nitrate reductase 2 beta chain	1	0	CytoplasmicMembrane	8.78
	Putative cytochrome P450 YjiB	0	1	CytoplasmicMembrane	9.96
	hypothetical protein	1	0	Cytoplasmic	7.5
	7-carboxy-7-deazaguanine synthase	1	0	Cytoplasmic	9.97
	hypothetical protein	1	0	Cytoplasmic	9.97
	Maltodextrin phosphorylase	1	0	Cytoplasmic	7.5
1 Gene name were annotaed by Prokka ver. 1.14.6
2 Genes with heme binding motif were found using FeGenie ver. 1.0
3 Subcellular localization was predicted using psortb ver. 3.03

## Sheet: C.algicola
Microorganisms	Annotated gene name1	heme c binding motifs2	heme b binding motifs2	Predicted localization3	Localization score3
Cellulomomas algicola strain	Phosphoribosyl-AMP cyclohydrolase	1	0	Cytoplasmic	9.67
	hypothetical protein	1	0	Unknown	-
	7-carboxy-7-deazaguanine synthase	1	0	Cytoplasmic	9.67
	UvrABC system protein A	1	0	Cytoplasmic	7.5
	Chaperone protein DnaJ 2	2	0	Cytoplasmic	9.97
	hypothetical protein	1	0	Cytoplasmic	7.5
	Protein mlc	0	1	Cytoplasmic	9.97
	Respiratory nitrate reductase 2 beta chain	1	0	CytoplasmicMembrane	8.78
	putative oxidoreductase	1	0	Cytoplasmic	9.97
	50S ribosomal protein L31	1	0	Cytoplasmic	9.67
	hypothetical protein	1	0	Cytoplasmic	9.97
	Cytochrome bc1 complex Rieske iron-sulfur subunit	1	0	CytoplasmicMembrane	10
	Cytochrome bc1 complex cytochrome c subunit	2	0	CytoplasmicMembrane	10
	Glutamate synthase [NADPH] small chain	1	0	Cytoplasmic	9.97
	NAD-dependent protein deacetylase	1	0	Cytoplasmic	7.5
	Putative glutaredoxin.1	1	0	Unknown	-
	putative endonuclease 4	1	0	Cytoplasmic	7.5
	Chorismate synthase	1	0	Cytoplasmic	7.5
	hypothetical protein	0	2	Cytoplasmic	7.5
	hypothetical protein	1	0	Unknown	-
	Glycine--tRNA ligase	1	0	Cytoplasmic	10
	Respiratory nitrate reductase 2 beta chain	1	0	CytoplasmicMembrane	8.78
	Pyruvate formate-lyase 1-activating enzyme	1	0	Cytoplasmic	9.97
		1	0	Unknown	-
1 Gene name were annotaed by Prokka ver. 1.14.6
2 Genes with heme binding motif were found using FeGenie ver. 1.0
3 Subcellular localization was predicted using psortb ver. 3.03

## Sheet: C.fimi
Microorganisms	Annotated gene name1	heme c binding motifs2	heme b binding motifs2	Predicted localization3	Localization score3
Cellulomomas fimi	hypothetical protein	0	2	Cytoplasmic	7.5
	hypothetical protein	1	0	Cytoplasmic	9.97
	7-carboxy-7-deazaguanine synthase	1	0	Cytoplasmic	9.67
	hypothetical protein	1	0	Cytoplasmic	7.5
	Putative glutaredoxin.1	1	0	Unknown	-
	Respiratory nitrate reductase 2 beta chain	1	0	CytoplasmicMembrane	9.96
	Transcriptional repressor NrdR	1	0	Cytoplasmic	7.5
	Phosphoribosyl-AMP cyclohydrolase	1	0	Cytoplasmic	9.67
	Glutamate synthase [NADPH] small chain	1	0	Cytoplasmic	9.97
	UvrABC system protein A	1	0	Cytoplasmic	7.5
	putative primosomal protein N'	1	0	Cytoplasmic	7.5
	Chorismate synthase	1	0	Cytoplasmic	7.5
	putative endonuclease 4	1	0	Unknown	-
	Pyruvate formate-lyase 1-activating enzyme	1	0	Cytoplasmic	9.97
	Cytochrome bc1 complex cytochrome c subunit	2	0	CytoplasmicMembrane	10
	Cytochrome bc1 complex Rieske iron-sulfur subunit	1	0	CytoplasmicMembrane	10
	hypothetical protein	1	0	Unknown	-
	Glycine--tRNA ligase	1	0	Cytoplasmic	10
	Chaperone protein DnaJ 2	2	0	Cytoplasmic	9.97
	Ribonuclease E	1	0	Cytoplasmic	9.95
	Glutamate synthase [NADPH] small chain	1	0	Cytoplasmic	9.97
	N-acetylglucosamine repressor	0	1	Cytoplasmic	9.67
	50S ribosomal protein L31	1	0	Cytoplasmic	9.67
	Respiratory nitrate reductase 2 beta chain	1	0	CytoplasmicMembrane	8.78
	hypothetical protein	1	0	CytoplasmicMembrane	9.51
	hypothetical protein	1	0	Unknown	-
	hypothetical protein	1	0	Cytoplasmic	7.5
1 Gene name were annotaed by Prokka ver. 1.14.6
2 Genes with heme binding motif were found using FeGenie ver. 1.0
3 Subcellular localization was predicted using psortb ver. 3.03

## Sheet: C.biazotea 
Microorganisms	Annotated gene name1	heme c binding motifs2	heme b binding motifs2	Predicted localization3	Localization score3
Cellulomonas biazotea	Respiratory nitrate reductase 2 beta chain	1	0	CytoplasmicMembrane	8.78
	hypothetical protein	1	0	Cytoplasmic	9.97
	hypothetical protein	1	0	Cytoplasmic	7.5
	7-carboxy-7-deazaguanine synthase	1	0	Cytoplasmic	9.97
	hypothetical protein	2	0	Cytoplasmic	7.5
	Glycine--tRNA ligase	1	0	Cytoplasmic	10
	Phosphoribosyl-AMP cyclohydrolase	1	0	Cytoplasmic	9.67
	Respiratory nitrate reductase 2 beta chain	1	0	CytoplasmicMembrane	9.96
	hypothetical protein	1	0	Unknown	-
	UvrABC system protein A	1	0	Cytoplasmic	7.5
	hypothetical protein	1	0	Unknown	-
	hypothetical protein	1	0	Cytoplasmic	7.5
	Glutamate synthase [NADPH] small chain	1	0	Cytoplasmic	9.67
	hypothetical protein	1	0	Cytoplasmic	7.5
	Cytochrome P450-terp	0	1	CytoplasmicMembrane	9.51
	Pyruvate formate-lyase 1-activating enzyme	1	0	Cytoplasmic	9.97
	hypothetical protein	1	0	Unknown	-
	putative endonuclease 4	1	0	Cytoplasmic	7.5
	Chaperone protein DnaJ 2	1	0	Cytoplasmic	9.97
	Glutamate synthase [NADPH] small chain	1	0	Cytoplasmic	9.97
	hypothetical protein	1	0	Unknown	-
	50S ribosomal protein L31	1	0	Cytoplasmic	9.67
	hypothetical protein	2	0	Unknown
	Cytochrome bc1 complex Rieske iron-sulfur subunit	1	0	CytoplasmicMembrane	10
	Cytochrome bc1 complex cytochrome c subunit	2	0	CytoplasmicMembrane	10
	hypothetical protein	0	1	Cytoplasmic	7.5
	Putative glutaredoxin.1	1	0	Unknown	-
	N-acetylglucosamine repressor	0	1	Cytoplasmic	9.97
	Chorismate synthase	1	0	Cytoplasmic	7.5
1 Gene name were annotaed by Prokka ver. 1.14.6
2 Genes with heme binding motif were found using FeGenie ver. 1.0
3 Subcellular localization was predicted using psortb ver. 3.03
